# Supplementary material for: A Heat-Shock Transcription Factor in Panax ginseng, PgHSFA2, Confers Heat and Salt Resistance in Transgenic Tobacco
Source: Int J Mol Sci. 2025 Apr 18;26(8):3836. doi: 10.3390/ijms26083836 (PMC12028321; doi:10.3390/ijms26083836)
Supplement: Supplementary file 1 [file ijms-26-03836-s001.zip]

Archive with 4 entries (4 files):
- Table S1.pdf
- Table S2.pdf
- Table S3 Selected HSF unigenes.xlsx
- Table S4. Selected HSP unigenes.xlsx
