# Supplementary material for: A Heat-Shock Transcription Factor in Panax ginseng, PgHSFA2, Confers Heat and Salt Resistance in Transgenic Tobacco
Source: Int J Mol Sci. 2025 Apr 18;26(8):3836. doi: 10.3390/ijms26083836 (PMC12028321; doi:10.3390/ijms26083836)
Supplement: Supplementary file 1 [file ijms-26-03836-s001.zip › Table S4. Selected HSP unigenes.xlsx]

## Sheet: Sheet1
Table S4. Transcriptional activity of selected unigenes of heat shock protein in leaf transcriptome analysis of Panax ginseng treated with or without heat shock
		DESeq Normalization		C vs 1hv							BLAST					Gene Ontology					INterProScan
Reference ID	Length	Cont.	1 hr heat	baseMean	baseMeanA	baseMeanB	foldChange	log2FoldChange	pval	padj	Description	Length	#Hits	e-Value	sim mean	#GO	GO IDs	GO Names	Enzyme Codes	Enzyme Names	InterPro IDs	InterPro GO IDs	InterPro GO Names
Gene_22767T	1353	6.51075	31185.4	15595.9	6.51075	31185.4	4789.83	12.2258	3.50081e-19	5.14308e-16	XP_017228513.1 22.0 kDa heat shock protein-like	191	20	5.26e-120	79.97	7	P:GO:0006457; P:GO:0009408; P:GO:0009651; P:GO:0042542; P:GO:0051259; F:GO:0043621; F:GO:0051082	P:protein folding; P:response to heat; P:response to salt stress; P:response to hydrogen peroxide; P:protein complex oligomerization; F:protein self-association; F:unfolded protein binding			Coil (COILS); IPR008978 (G3DSA:2.60.40.GENE3D); IPR002068 (PFAM); PIRSR036514-1 (PIRSR); IPR031107 (PANTHER); IPR002068 (PROSITE_PROFILES); IPR008978 (SUPERFAMILY)	P:GO:0006457; P:GO:0006950; P:GO:0006970; P:GO:0006979; P:GO:0009266; P:GO:0009408; P:GO:0009628; P:GO:0009987; P:GO:0016043; P:GO:0022607; P:GO:0042221; P:GO:0043933; P:GO:0044085; P:GO:0050896; P:GO:0065003; P:GO:0071840; P:GO:1901700; F:GO:0005488; F:GO:0005515; F:GO:0051082	P:protein folding; P:response to stress; P:response to osmotic stress; P:response to oxidative stress; P:response to temperature stimulus; P:response to heat; P:response to abiotic stimulus; P:cellular process; P:cellular component organization; P:cellular component assembly; P:response to chemical; P:protein-containing complex organization; P:cellular component biogenesis; P:response to stimulus…
Gene_02936T	4598	25.2291	76502.5	38263.8	25.2291	76502.5	3032.31	11.5662	2.789e-11	9.45542e-09	XP_011079384.1 heat shock 70 kDa protein	645	20	0	94.51	4	P:GO:0006457; P:GO:0006950; F:GO:0005524; F:GO:0140662	P:protein folding; P:response to stress; F:ATP binding; F:ATP-dependent protein folding chaperone			Coil (COILS); Coil (COILS); PR00301 (PRINTS); G3DSA:3.30.420.40:FF:000026 (FUNFAM); G3DSA:2.60.34.10:FF:000002 (FUNFAM); G3DSA:3.30.420.40:FF:000172 (FUNFAM); G3DSA:3.90.640.10:FF:000002 (FUNFAM); G3DSA:3.30.420.40:FF:000465 (FUNFAM); G3DSA:1.20.1270.10:FF:000016 (FUNFAM); G3DSA:3.30.30.30:FF:000001 (FUNFAM); IPR029048 (G3DSA:1.20.1270.GENE3D); G3DSA:3.30.420.40 (GENE3D); G3DSA:3.30.30.30 (GENE3D…	P:GO:0006457; P:GO:0006458; P:GO:0006950; P:GO:0006986; P:GO:0009987; P:GO:0010033; P:GO:0033554; P:GO:0034620; P:GO:0035966; P:GO:0035967; P:GO:0042221; P:GO:0050896; P:GO:0051085; P:GO:0051716; P:GO:0061077; P:GO:0070887; P:GO:0071310; F:GO:0000166; F:GO:0003824; F:GO:0005488; F:GO:0005515; F:GO:0005524; F:GO:0016462; F:GO:0016787; F:GO:0016817; F:GO:0016818; F:GO:0016887; F:GO:0017076; F:GO:00…	P:protein folding; P:'de novo' protein folding; P:response to stress; P:response to unfolded protein; P:cellular process; P:response to organic substance; P:cellular response to stress; P:cellular response to unfolded protein; P:response to topologically incorrect protein; P:cellular response to topologically incorrect protein; P:response to chemical; P:response to stimulus; P:chaperone cofactor-…
Gene_33681T	2049	43.1337	63030.6	31536.9	43.1337	63030.6	1461.28	10.513	1.52708e-11	5.55717e-09	XP_052208823.1 heat shock 22 kDa protein, mitochondrial-like isoform X4	119	20	2.44e-47	81.83						IPR002068 (PFAM); IPR008978 (G3DSA:2.60.40.GENE3D); PIRSR036514-1 (PIRSR); IPR044656 (PANTHER); IPR002068 (PROSITE_PROFILES); cd06464 (CDD); IPR008978 (SUPERFAMILY)	no GO terms	no GO terms
Gene_30195T	873	106.613	112965	56535.9	106.613	112965	1059.58	10.0493	1.56213e-07	2.85547e-05	XP_019237100.1 17.3 kDa class II heat shock protein-like	137	20	1.95e-70	89.92	7	P:GO:0006457; P:GO:0009408; P:GO:0009651; P:GO:0042542; P:GO:0051259; F:GO:0043621; F:GO:0051082	P:protein folding; P:response to heat; P:response to salt stress; P:response to hydrogen peroxide; P:protein complex oligomerization; F:protein self-association; F:unfolded protein binding			G3DSA:2.60.40.790:FF:000010 (FUNFAM); IPR008978 (G3DSA:2.60.40.GENE3D); IPR002068 (PFAM); PIRSR036514-1 (PIRSR); IPR031107 (PANTHER); IPR002068 (PROSITE_PROFILES); IPR008978 (SUPERFAMILY)	P:GO:0006457; P:GO:0006950; P:GO:0006970; P:GO:0006979; P:GO:0009266; P:GO:0009408; P:GO:0009628; P:GO:0009987; P:GO:0016043; P:GO:0022607; P:GO:0042221; P:GO:0043933; P:GO:0044085; P:GO:0050896; P:GO:0065003; P:GO:0071840; P:GO:1901700; F:GO:0005488; F:GO:0005515; F:GO:0051082	P:protein folding; P:response to stress; P:response to osmotic stress; P:response to oxidative stress; P:response to temperature stimulus; P:response to heat; P:response to abiotic stimulus; P:cellular process; P:cellular component organization; P:cellular component assembly; P:response to chemical; P:protein-containing complex organization; P:cellular component biogenesis; P:response to stimulus…
Gene_26728T	1372	116.38	85324.8	42720.6	116.38	85324.8	733.159	9.51798	1.492e-08	3.23397e-06	XP_009617035.1 17.3 kDa class II heat shock protein	159	20	1.17e-86	91.5	7	P:GO:0006457; P:GO:0009408; P:GO:0009651; P:GO:0042542; P:GO:0051259; F:GO:0043621; F:GO:0051082	P:protein folding; P:response to heat; P:response to salt stress; P:response to hydrogen peroxide; P:protein complex oligomerization; F:protein self-association; F:unfolded protein binding			G3DSA:2.60.40.790:FF:000010 (FUNFAM); IPR002068 (PFAM); IPR008978 (G3DSA:2.60.40.GENE3D); PIRSR036514-1 (PIRSR); IPR031107 (PANTHER); IPR002068 (PROSITE_PROFILES); IPR008978 (SUPERFAMILY)	P:GO:0006457; P:GO:0006950; P:GO:0006970; P:GO:0006979; P:GO:0009266; P:GO:0009408; P:GO:0009628; P:GO:0009987; P:GO:0016043; P:GO:0022607; P:GO:0042221; P:GO:0043933; P:GO:0044085; P:GO:0050896; P:GO:0065003; P:GO:0071840; P:GO:1901700; F:GO:0005488; F:GO:0005515; F:GO:0051082	P:protein folding; P:response to stress; P:response to osmotic stress; P:response to oxidative stress; P:response to temperature stimulus; P:response to heat; P:response to abiotic stimulus; P:cellular process; P:cellular component organization; P:cellular component assembly; P:response to chemical; P:protein-containing complex organization; P:cellular component biogenesis; P:response to stimulus…
Gene_23669T	2589	83.012	16447.9	8265.45	83.012	16447.9	198.139	7.63037	4.84825e-15	3.20518e-12	XP_004310021.1 small heat shock protein, chloroplastic-like	183	20	4.72e-74	81.11	1	P:GO:0009408	P:response to heat			IPR002068 (PFAM); IPR008978 (G3DSA:2.60.40.GENE3D); mobidb-lite (MOBIDB_LITE); IPR044587 (PANTHER); IPR002068 (PROSITE_PROFILES); cd06464 (CDD); IPR008978 (SUPERFAMILY)	P:GO:0009408	P:response to heat
Gene_05227T	4234	378.437	62132.4	31255.4	378.437	62132.4	164.181	7.35915	8.17235e-08	1.58904e-05	KAJ7980876.1 heat shock cognate 70 kDa protein	509	20	0	97.86	10	P:GO:0034620; P:GO:0042026; P:GO:0051085; F:GO:0005524; F:GO:0016887; F:GO:0031072; F:GO:0051082; F:GO:0051787; F:GO:0140662; C:GO:0005788	P:cellular response to unfolded protein; P:protein refolding; P:chaperone cofactor-dependent protein refolding; F:ATP binding; F:ATP hydrolysis activity; F:heat shock protein binding; F:unfolded protein binding; F:misfolded protein binding; F:ATP-dependent protein folding chaperone; C:endoplasmic reticulum lumen	EC:3.6.1.15	Nucleoside-triphosphate phosphatase	Coil (COILS); PR00301 (PRINTS); G3DSA:3.30.420.40:FF:000172 (FUNFAM); G3DSA:2.60.34.10:FF:000002 (FUNFAM); G3DSA:3.30.420.40:FF:000465 (FUNFAM); G3DSA:3.90.640.10:FF:000002 (FUNFAM); G3DSA:3.30.420.40:FF:000028 (FUNFAM); G3DSA:3.30.30.30:FF:000019 (FUNFAM); IPR013126 (PFAM); G3DSA:3.90.640.10 (GENE3D); G3DSA:3.30.420.40 (GENE3D); G3DSA:3.30.420.40 (GENE3D); G3DSA:3.30.30.30 (GENE3D); IPR029047 (G…	P:GO:0006457; P:GO:0006458; P:GO:0006950; P:GO:0006986; P:GO:0009987; P:GO:0010033; P:GO:0033554; P:GO:0034620; P:GO:0035966; P:GO:0035967; P:GO:0042221; P:GO:0050896; P:GO:0051085; P:GO:0051716; P:GO:0061077; P:GO:0070887; P:GO:0071310; F:GO:0000166; F:GO:0003824; F:GO:0005488; F:GO:0005515; F:GO:0005524; F:GO:0016462; F:GO:0016787; F:GO:0016817; F:GO:0016818; F:GO:0016887; F:GO:0017076; F:GO:00…	P:protein folding; P:'de novo' protein folding; P:response to stress; P:response to unfolded protein; P:cellular process; P:response to organic substance; P:cellular response to stress; P:cellular response to unfolded protein; P:response to topologically incorrect protein; P:cellular response to topologically incorrect protein; P:response to chemical; P:response to stimulus; P:chaperone cofactor-…
Gene_30794T	1061	489.934	73791.9	37140.9	489.934	73791.9	150.616	7.23473	6.58842e-07	0.000104954	XP_028096297.1 18.1 kDa class I heat shock protein-like	133	20	1.25e-81	92.74	7	P:GO:0006457; P:GO:0009408; P:GO:0009651; P:GO:0042542; P:GO:0051259; F:GO:0043621; F:GO:0051082	P:protein folding; P:response to heat; P:response to salt stress; P:response to hydrogen peroxide; P:protein complex oligomerization; F:protein self-association; F:unfolded protein binding			Coil (COILS); G3DSA:2.60.40.790:FF:000009 (FUNFAM); IPR002068 (PFAM); IPR008978 (G3DSA:2.60.40.GENE3D); PIRSR036514-1 (PIRSR); IPR031107 (PANTHER); IPR002068 (PROSITE_PROFILES); cd06472 (CDD); IPR008978 (SUPERFAMILY)	P:GO:0006457; P:GO:0006950; P:GO:0006970; P:GO:0006979; P:GO:0009266; P:GO:0009408; P:GO:0009628; P:GO:0009987; P:GO:0016043; P:GO:0022607; P:GO:0042221; P:GO:0043933; P:GO:0044085; P:GO:0050896; P:GO:0065003; P:GO:0071840; P:GO:1901700; F:GO:0005488; F:GO:0005515; F:GO:0051082	P:protein folding; P:response to stress; P:response to osmotic stress; P:response to oxidative stress; P:response to temperature stimulus; P:response to heat; P:response to abiotic stimulus; P:cellular process; P:cellular component organization; P:cellular component assembly; P:response to chemical; P:protein-containing complex organization; P:cellular component biogenesis; P:response to stimulus…
Gene_34348T	934	842.328	91467.2	46154.8	842.328	91467.2	108.589	6.76273	1.3086e-05	0.00153117	XP_019237100.1 17.3 kDa class II heat shock protein-like	117	20	2.68e-58	90.35	7	P:GO:0006457; P:GO:0009408; P:GO:0009651; P:GO:0042542; P:GO:0051259; F:GO:0043621; F:GO:0051082	P:protein folding; P:response to heat; P:response to salt stress; P:response to hydrogen peroxide; P:protein complex oligomerization; F:protein self-association; F:unfolded protein binding			G3DSA:2.60.40.790:FF:000010 (FUNFAM); IPR002068 (PFAM); IPR008978 (G3DSA:2.60.40.GENE3D); IPR031107 (PANTHER); IPR002068 (PROSITE_PROFILES); IPR008978 (SUPERFAMILY)	P:GO:0006457; P:GO:0006950; P:GO:0006970; P:GO:0006979; P:GO:0009266; P:GO:0009408; P:GO:0009628; P:GO:0009987; P:GO:0016043; P:GO:0022607; P:GO:0042221; P:GO:0043933; P:GO:0044085; P:GO:0050896; P:GO:0065003; P:GO:0071840; P:GO:1901700; F:GO:0005488; F:GO:0005515; F:GO:0051082	P:protein folding; P:response to stress; P:response to osmotic stress; P:response to oxidative stress; P:response to temperature stimulus; P:response to heat; P:response to abiotic stimulus; P:cellular process; P:cellular component organization; P:cellular component assembly; P:response to chemical; P:protein-containing complex organization; P:cellular component biogenesis; P:response to stimulus…
Gene_27239T	1728	24.4153	2010.22	1017.32	24.4153	2010.22	82.3343	6.36342	6.75129e-19	9.23436e-16	XP_047956605.1 17.8 kDa class I heat shock protein-like	155	20	4.18e-81	88.99						G3DSA:2.60.40.790:FF:000009 (FUNFAM); IPR002068 (PFAM); IPR008978 (G3DSA:2.60.40.GENE3D); PIRSR036514-1 (PIRSR); IPR031107 (PANTHER); IPR002068 (PROSITE_PROFILES); cd06472 (CDD); IPR008978 (SUPERFAMILY)	P:GO:0006457; P:GO:0006950; P:GO:0006970; P:GO:0006979; P:GO:0009266; P:GO:0009408; P:GO:0009628; P:GO:0009987; P:GO:0016043; P:GO:0022607; P:GO:0042221; P:GO:0043933; P:GO:0044085; P:GO:0050896; P:GO:0065003; P:GO:0071840; P:GO:1901700; F:GO:0005488; F:GO:0005515; F:GO:0051082	P:protein folding; P:response to stress; P:response to osmotic stress; P:response to oxidative stress; P:response to temperature stimulus; P:response to heat; P:response to abiotic stimulus; P:cellular process; P:cellular component organization; P:cellular component assembly; P:response to chemical; P:protein-containing complex organization; P:cellular component biogenesis; P:response to stimulus…
Gene_05043T	5103	247.408	19962.1	10104.7	247.408	19962.1	80.6847	6.33422	4.14743e-11	1.33749e-08	XP_021616382.1 heat shock protein 83 kDa	517	20	1.51E-315	96.04	5	P:GO:0006457; F:GO:0005524; F:GO:0016887; F:GO:0051082; F:GO:0140662	P:protein folding; F:ATP binding; F:ATP hydrolysis activity; F:unfolded protein binding; F:ATP-dependent protein folding chaperone	EC:3.6.1.15	Nucleoside-triphosphate phosphatase	Coil (COILS); Coil (COILS); G3DSA:3.30.230.80:FF:000001 (FUNFAM); G3DSA:3.40.50.11260:FF:000001 (FUNFAM); G3DSA:1.20.120.790:FF:000001 (FUNFAM); IPR036890 (G3DSA:3.30.565.GENE3D); G3DSA:3.30.230.80 (GENE3D); G3DSA:3.40.50.11260 (GENE3D); IPR001404 (PIRSF); IPR037196 (G3DSA:1.20.120.GENE3D); IPR001404 (PFAM); mobidb-lite (MOBIDB_LITE); mobidb-lite (MOBIDB_LITE); mobidb-lite (MOBIDB_LITE); IPR00140…	P:GO:0006457; P:GO:0006950; P:GO:0009266; P:GO:0009408; P:GO:0009628; P:GO:0009987; P:GO:0031647; P:GO:0033554; P:GO:0034605; P:GO:0050821; P:GO:0050896; P:GO:0051716; P:GO:0065007; P:GO:0065008; F:GO:0005488; F:GO:0005515; F:GO:0005524; F:GO:0016887; F:GO:0051082; F:GO:0140662; C:GO:0005622; C:GO:0005737; C:GO:0005829; C:GO:0005886; C:GO:0016020; C:GO:0048471; C:GO:0071944; C:GO:0110165	P:protein folding; P:response to stress; P:response to temperature stimulus; P:response to heat; P:response to abiotic stimulus; P:cellular process; P:regulation of protein stability; P:cellular response to stress; P:cellular response to heat; P:protein stabilization; P:response to stimulus; P:cellular response to stimulus; P:biological regulation; P:regulation of biological quality; F:binding; F…
Gene_23020T	1268	7.32459	528.357	267.841	7.32459	528.357	72.1347	6.17262	4.3656e-15	2.93501e-12	XP_023731239.1 stromal 70 kDa heat shock-related protein, chloroplastic	189	20	3.2e-90	86.3	5	P:GO:0006457; F:GO:0005524; F:GO:0051082; F:GO:0140662; C:GO:0009507	P:protein folding; F:ATP binding; F:unfolded protein binding; F:ATP-dependent protein folding chaperone; C:chloroplast			PR00301 (PRINTS); G3DSA:3.30.420.40:FF:000028 (FUNFAM); G3DSA:3.30.420.40 (GENE3D); IPR013126 (PFAM); IPR013126 (PANTHER); IPR018181 (PROSITE_PATTERNS); IPR043129 (SUPERFAMILY)	P:GO:0006457; P:GO:0006458; P:GO:0006950; P:GO:0006986; P:GO:0009987; P:GO:0010033; P:GO:0033554; P:GO:0034620; P:GO:0035966; P:GO:0035967; P:GO:0042221; P:GO:0050896; P:GO:0051085; P:GO:0051716; P:GO:0061077; P:GO:0070887; P:GO:0071310; F:GO:0000166; F:GO:0003824; F:GO:0005488; F:GO:0005515; F:GO:0005524; F:GO:0016462; F:GO:0016787; F:GO:0016817; F:GO:0016818; F:GO:0016887; F:GO:0017076; F:GO:00…	P:protein folding; P:'de novo' protein folding; P:response to stress; P:response to unfolded protein; P:cellular process; P:response to organic substance; P:cellular response to stress; P:cellular response to unfolded protein; P:response to topologically incorrect protein; P:cellular response to topologically incorrect protein; P:response to chemical; P:response to stimulus; P:chaperone cofactor-…
Gene_18638T	1674	283.217	15344.5	7813.85	283.217	15344.5	54.1791	5.75967	7.51389e-11	2.38437e-08	KHG00348.1 heat shock 70 kDa 4 -like protein	234	20	2.04e-137	94.82	10	P:GO:0034620; P:GO:0042026; P:GO:0051085; F:GO:0005524; F:GO:0016887; F:GO:0031072; F:GO:0051082; F:GO:0051787; F:GO:0140662; C:GO:0005737	P:cellular response to unfolded protein; P:protein refolding; P:chaperone cofactor-dependent protein refolding; F:ATP binding; F:ATP hydrolysis activity; F:heat shock protein binding; F:unfolded protein binding; F:misfolded protein binding; F:ATP-dependent protein folding chaperone; C:cytoplasm	EC:3.6.1.15	Nucleoside-triphosphate phosphatase	Coil (COILS); G3DSA:1.20.1270.10:FF:000028 (FUNFAM); G3DSA:2.60.34.10:FF:000002 (FUNFAM); IPR029047 (G3DSA:2.60.34.GENE3D); IPR029048 (G3DSA:1.20.1270.GENE3D); IPR013126 (PFAM); mobidb-lite (MOBIDB_LITE); IPR013126 (PANTHER); IPR029047 (SUPERFAMILY); IPR029048 (SUPERFAMILY)	P:GO:0006457; P:GO:0006458; P:GO:0006950; P:GO:0006986; P:GO:0009987; P:GO:0010033; P:GO:0033554; P:GO:0034620; P:GO:0035966; P:GO:0035967; P:GO:0042221; P:GO:0050896; P:GO:0051085; P:GO:0051716; P:GO:0061077; P:GO:0070887; P:GO:0071310; F:GO:0000166; F:GO:0003824; F:GO:0005488; F:GO:0005515; F:GO:0005524; F:GO:0016462; F:GO:0016787; F:GO:0016817; F:GO:0016818; F:GO:0016887; F:GO:0017076; F:GO:00…	P:protein folding; P:'de novo' protein folding; P:response to stress; P:response to unfolded protein; P:cellular process; P:response to organic substance; P:cellular response to stress; P:cellular response to unfolded protein; P:response to topologically incorrect protein; P:cellular response to topologically incorrect protein; P:response to chemical; P:response to stimulus; P:chaperone cofactor-…
Gene_18025T	2518	201.019	10072	5136.49	201.019	10072	50.1045	5.64687	2.88462e-12	1.21725e-09	XP_027152800.1 small heat shock protein, chloroplastic-like	241	20	3.97e-97	75.1	1	P:GO:0009408	P:response to heat			IPR002068 (PFAM); IPR008978 (G3DSA:2.60.40.GENE3D); mobidb-lite (MOBIDB_LITE); IPR044587 (PANTHER); IPR002068 (PROSITE_PROFILES); cd06464 (CDD); IPR008978 (SUPERFAMILY)	P:GO:0009408	P:response to heat
Gene_28645T	878	360.533	10418.5	5389.5	360.533	10418.5	28.8974	4.85287	6.85713e-10	1.86298e-07	XP_017235393.1 heat shock 70 kDa protein 14-like	146	20	4.86e-85	95.65	3	P:GO:0006457; F:GO:0005524; F:GO:0140662	P:protein folding; F:ATP binding; F:ATP-dependent protein folding chaperone			G3DSA:3.90.640.10:FF:000004 (FUNFAM); G3DSA:3.30.420.40 (GENE3D); G3DSA:3.90.640.10 (GENE3D); G3DSA:3.30.420.40 (GENE3D); IPR013126 (PFAM); PTHR45639 (PANTHER); IPR043129 (SUPERFAMILY)	P:GO:0006457; P:GO:0009987; F:GO:0005524; F:GO:0140662; C:GO:0005622; C:GO:0005634; C:GO:0005737; C:GO:0005829; C:GO:0016020; C:GO:0043226; C:GO:0043227; C:GO:0043229; C:GO:0043231; C:GO:0110165	P:protein folding; P:cellular process; F:ATP binding; F:ATP-dependent protein folding chaperone; C:intracellular anatomical structure; C:nucleus; C:cytoplasm; C:cytosol; C:membrane; C:organelle; C:membrane-bounded organelle; C:intracellular organelle; C:intracellular membrane-bounded organelle; C:cellular anatomical entity
Gene_35746T	1117	217.296	6109.28	3163.29	217.296	6109.28	28.115	4.81327	1.87231e-11	6.5723e-09	XP_028246887.1 heat shock 70 kDa protein 15-like	112	19	4.13e-12	97.86	3	P:GO:0006457; F:GO:0005524; F:GO:0140662	P:protein folding; F:ATP binding; F:ATP-dependent protein folding chaperone			IPR013126 (PFAM); PTHR45639 (PANTHER)	P:GO:0006457; P:GO:0009987; F:GO:0005524; F:GO:0140662; C:GO:0005622; C:GO:0005634; C:GO:0005737; C:GO:0005829; C:GO:0016020; C:GO:0043226; C:GO:0043227; C:GO:0043229; C:GO:0043231; C:GO:0110165	P:protein folding; P:cellular process; F:ATP binding; F:ATP-dependent protein folding chaperone; C:intracellular anatomical structure; C:nucleus; C:cytoplasm; C:cytosol; C:membrane; C:organelle; C:membrane-bounded organelle; C:intracellular organelle; C:intracellular membrane-bounded organelle; C:cellular anatomical entity
Gene_03870T	4697	1206.12	28770.9	14988.5	1206.12	28770.9	23.8542	4.57617	2.60807e-06	0.000361719	XP_017235393.1 heat shock 70 kDa protein 14-like	577	20	0	89.81	6	P:GO:0006457; F:GO:0005524; F:GO:0140662; C:GO:0005634; C:GO:0005788; C:GO:0005829	P:protein folding; F:ATP binding; F:ATP-dependent protein folding chaperone; C:nucleus; C:endoplasmic reticulum lumen; C:cytosol			PR00301 (PRINTS); G3DSA:3.90.640.10:FF:000004 (FUNFAM); G3DSA:3.30.30.30:FF:000002 (FUNFAM); G3DSA:2.60.34.10:FF:000018 (FUNFAM); G3DSA:3.30.420.40:FF:000171 (FUNFAM); G3DSA:3.30.420.40:FF:000171 (FUNFAM); IPR029047 (G3DSA:2.60.34.GENE3D); G3DSA:3.30.420.40 (GENE3D); G3DSA:3.30.30.30 (GENE3D); G3DSA:3.90.640.10 (GENE3D); G3DSA:3.30.420.40 (GENE3D); IPR013126 (PFAM); mobidb-lite (MOBIDB_LITE); PTH…	P:GO:0006457; P:GO:0009987; F:GO:0005524; F:GO:0140662; C:GO:0005622; C:GO:0005634; C:GO:0005737; C:GO:0005829; C:GO:0016020; C:GO:0043226; C:GO:0043227; C:GO:0043229; C:GO:0043231; C:GO:0110165	P:protein folding; P:cellular process; F:ATP binding; F:ATP-dependent protein folding chaperone; C:intracellular anatomical structure; C:nucleus; C:cytoplasm; C:cytosol; C:membrane; C:organelle; C:membrane-bounded organelle; C:intracellular organelle; C:intracellular membrane-bounded organelle; C:cellular anatomical entity
Gene_16708T	1765	41.506	727.413	384.459	41.506	727.413	17.5255	4.13138	3.09508e-10	9.09404e-08	XP_017251568.1 26.5 kDa heat shock protein, mitochondrial	257	20	5.5e-68	64.56	4	P:GO:0006950; P:GO:0009628; P:GO:0009987; F:GO:0005515	P:response to stress; P:response to abiotic stimulus; P:cellular process; F:protein binding			IPR008978 (G3DSA:2.60.40.GENE3D); IPR002068 (PFAM); mobidb-lite (MOBIDB_LITE); mobidb-lite (MOBIDB_LITE); IPR044587 (PANTHER); IPR002068 (PROSITE_PROFILES); IPR008978 (SUPERFAMILY)	P:GO:0009408	P:response to heat
Gene_08032T	6454	194.509	1478.17	836.34	194.509	1478.17	7.59952	2.92591	1.04369e-06	0.000159391	GFZ03516.1 heat shock protein 101	417	20	9.63e-240	96.14	2	F:GO:0005524; F:GO:0016887	F:ATP binding; F:ATP hydrolysis activity	EC:3.6.1.15	Nucleoside-triphosphate phosphatase	Coil (COILS); G3DSA:1.10.1780.10:FF:000003 (FUNFAM); G3DSA:3.40.50.300:FF:000010 (FUNFAM); IPR003593 (SMART); IPR004176 (PFAM); IPR041546 (PFAM); IPR036628 (G3DSA:1.10.1780.GENE3D); IPR003959 (PFAM); IPR027417 (G3DSA:3.40.50.GENE3D); IPR027417 (G3DSA:3.40.50.GENE3D); PTHR11638 (PANTHER); IPR018368 (PROSITE_PATTERNS); IPR004176 (PROSITE_PROFILES); cd00009 (CDD); IPR036628 (SUPERFAMILY); IPR027417 …	P:GO:0006950; P:GO:0009266; P:GO:0009408; P:GO:0009628; P:GO:0009987; P:GO:0033554; P:GO:0034605; P:GO:0050896; P:GO:0051716; F:GO:0003824; F:GO:0005524; F:GO:0016462; F:GO:0016787; F:GO:0016817; F:GO:0016818; F:GO:0016887; F:GO:0017111; F:GO:0140657; C:GO:0005622; C:GO:0005737; C:GO:0110165	P:response to stress; P:response to temperature stimulus; P:response to heat; P:response to abiotic stimulus; P:cellular process; P:cellular response to stress; P:cellular response to heat; P:response to stimulus; P:cellular response to stimulus; F:catalytic activity; F:ATP binding; F:pyrophosphatase activity; F:hydrolase activity; F:hydrolase activity, acting on acid anhydrides; F:hydrolase acti…
Gene_02368T	5062	174.162	927.697	550.93	174.162	927.697	5.32662	2.41322	4.57433e-05	0.00472514	XP_021616382.1 heat shock protein 83	697	20	0	96.66	11	P:GO:0006457; P:GO:0034605; P:GO:0050821; F:GO:0005524; F:GO:0016887; F:GO:0051082; F:GO:0140662; C:GO:0005829; C:GO:0005886; C:GO:0032991; C:GO:0048471	P:protein folding; P:cellular response to heat; P:protein stabilization; F:ATP binding; F:ATP hydrolysis activity; F:unfolded protein binding; F:ATP-dependent protein folding chaperone; C:cytosol; C:plasma membrane; C:protein-containing complex; C:perinuclear region of cytoplasm	EC:3.6.1.15	Nucleoside-triphosphate phosphatase	Coil (COILS); Coil (COILS); IPR020575 (PRINTS); G3DSA:3.30.230.80:FF:000001 (FUNFAM); G3DSA:3.30.565.10:FF:000012 (FUNFAM); G3DSA:1.20.120.790:FF:000001 (FUNFAM); G3DSA:3.40.50.11260:FF:000001 (FUNFAM); IPR003594 (SMART); G3DSA:3.30.230.80 (GENE3D); IPR036890 (G3DSA:3.30.565.GENE3D); G3DSA:3.40.50.11260 (GENE3D); IPR037196 (G3DSA:1.20.120.GENE3D); IPR003594 (PFAM); IPR001404 (PIRSF); IPR001404 (P…	P:GO:0006457; P:GO:0006950; P:GO:0009266; P:GO:0009408; P:GO:0009628; P:GO:0009987; P:GO:0031647; P:GO:0033554; P:GO:0034605; P:GO:0050821; P:GO:0050896; P:GO:0051716; P:GO:0065007; P:GO:0065008; F:GO:0005488; F:GO:0005515; F:GO:0005524; F:GO:0016887; F:GO:0051082; F:GO:0140662; C:GO:0005622; C:GO:0005737; C:GO:0005829; C:GO:0005886; C:GO:0016020; C:GO:0048471; C:GO:0071944; C:GO:0110165	P:protein folding; P:response to stress; P:response to temperature stimulus; P:response to heat; P:response to abiotic stimulus; P:cellular process; P:regulation of protein stability; P:cellular response to stress; P:cellular response to heat; P:protein stabilization; P:response to stimulus; P:cellular response to stimulus; P:biological regulation; P:regulation of biological quality; F:binding; F…
Gene_11349T	2052	1820.57	7866.38	4843.47	1820.57	7866.38	4.32084	2.11131	0.00213266	0.128954	WP_236916223.1 hsp70 family protein	342	20	4.89e-217	98.48	10	P:GO:0034620; P:GO:0042026; P:GO:0051085; F:GO:0005524; F:GO:0016887; F:GO:0031072; F:GO:0051082; F:GO:0051787; F:GO:0140662; C:GO:0005737	P:cellular response to unfolded protein; P:protein refolding; P:chaperone cofactor-dependent protein refolding; F:ATP binding; F:ATP hydrolysis activity; F:heat shock protein binding; F:unfolded protein binding; F:misfolded protein binding; F:ATP-dependent protein folding chaperone; C:cytoplasm	EC:3.6.1.15	Nucleoside-triphosphate phosphatase	PR00301 (PRINTS); G3DSA:3.30.30.30:FF:000019 (FUNFAM); G3DSA:3.90.640.10:FF:000002 (FUNFAM); G3DSA:3.30.420.40:FF:000465 (FUNFAM); G3DSA:3.30.420.40:FF:000172 (FUNFAM); G3DSA:3.30.30.30 (GENE3D); IPR013126 (PFAM); G3DSA:3.90.640.10 (GENE3D); G3DSA:3.30.420.40 (GENE3D); G3DSA:3.30.420.40 (GENE3D); IPR013126 (PANTHER); IPR018181 (PROSITE_PATTERNS); IPR018181 (PROSITE_PATTERNS); IPR043129 (SUPERFAMI…	P:GO:0006457; P:GO:0006458; P:GO:0006950; P:GO:0006986; P:GO:0009987; P:GO:0010033; P:GO:0033554; P:GO:0034620; P:GO:0035966; P:GO:0035967; P:GO:0042221; P:GO:0050896; P:GO:0051085; P:GO:0051716; P:GO:0061077; P:GO:0070887; P:GO:0071310; F:GO:0000166; F:GO:0003824; F:GO:0005488; F:GO:0005515; F:GO:0005524; F:GO:0016462; F:GO:0016787; F:GO:0016817; F:GO:0016818; F:GO:0016887; F:GO:0017076; F:GO:00…	P:protein folding; P:'de novo' protein folding; P:response to stress; P:response to unfolded protein; P:cellular process; P:response to organic substance; P:cellular response to stress; P:cellular response to unfolded protein; P:response to topologically incorrect protein; P:cellular response to topologically incorrect protein; P:response to chemical; P:response to stimulus; P:chaperone cofactor-…
Gene_20616T	3579	1131.24	4355.88	2743.56	1131.24	4355.88	3.85052	1.94506	0.00182473	0.113074	PSS02766.1 heat shock 70 protein	212	20	6.73e-97	91.64	10	P:GO:0034620; P:GO:0042026; P:GO:0051085; F:GO:0005524; F:GO:0016887; F:GO:0031072; F:GO:0051082; F:GO:0051787; F:GO:0140662; C:GO:0005739	P:cellular response to unfolded protein; P:protein refolding; P:chaperone cofactor-dependent protein refolding; F:ATP binding; F:ATP hydrolysis activity; F:heat shock protein binding; F:unfolded protein binding; F:misfolded protein binding; F:ATP-dependent protein folding chaperone; C:mitochondrion	EC:3.6.1.15	Nucleoside-triphosphate phosphatase	G3DSA:1.20.1270.10:FF:000001 (FUNFAM); IPR013126 (PFAM); IPR029048 (G3DSA:1.20.1270.GENE3D); IPR029047 (G3DSA:2.60.34.GENE3D); mobidb-lite (MOBIDB_LITE); IPR013126 (PANTHER); IPR029047 (SUPERFAMILY); IPR029048 (SUPERFAMILY)	P:GO:0006457; P:GO:0006458; P:GO:0006950; P:GO:0006986; P:GO:0009987; P:GO:0010033; P:GO:0033554; P:GO:0034620; P:GO:0035966; P:GO:0035967; P:GO:0042221; P:GO:0050896; P:GO:0051085; P:GO:0051716; P:GO:0061077; P:GO:0070887; P:GO:0071310; F:GO:0000166; F:GO:0003824; F:GO:0005488; F:GO:0005515; F:GO:0005524; F:GO:0016462; F:GO:0016787; F:GO:0016817; F:GO:0016818; F:GO:0016887; F:GO:0017076; F:GO:00…	P:protein folding; P:'de novo' protein folding; P:response to stress; P:response to unfolded protein; P:cellular process; P:response to organic substance; P:cellular response to stress; P:cellular response to unfolded protein; P:response to topologically incorrect protein; P:cellular response to topologically incorrect protein; P:response to chemical; P:response to stimulus; P:chaperone cofactor-…
Gene_05017T	5541	1057.18	3877.9	2467.54	1057.18	3877.9	3.66814	1.87505	0.00227397	0.135638	XP_017235393.1 heat shock 70 kDa protein 14-like	518	20	5.68E-312	96.86	6	P:GO:0006457; F:GO:0005524; F:GO:0140662; C:GO:0005634; C:GO:0005788; C:GO:0005829	P:protein folding; F:ATP binding; F:ATP-dependent protein folding chaperone; C:nucleus; C:endoplasmic reticulum lumen; C:cytosol			PR00301 (PRINTS); G3DSA:3.90.640.10:FF:000004 (FUNFAM); G3DSA:3.30.30.30:FF:000002 (FUNFAM); G3DSA:3.30.420.40:FF:000171 (FUNFAM); G3DSA:3.30.420.40:FF:000171 (FUNFAM); G3DSA:3.30.420.40 (GENE3D); IPR029047 (G3DSA:2.60.34.GENE3D); G3DSA:3.30.30.30 (GENE3D); G3DSA:3.90.640.10 (GENE3D); G3DSA:3.30.420.40 (GENE3D); IPR013126 (PFAM); PTHR45639 (PANTHER); cd10228 (CDD); IPR043129 (SUPERFAMILY); IPR043…	P:GO:0006457; P:GO:0009987; F:GO:0005524; F:GO:0140662; C:GO:0005622; C:GO:0005634; C:GO:0005737; C:GO:0005829; C:GO:0016020; C:GO:0043226; C:GO:0043227; C:GO:0043229; C:GO:0043231; C:GO:0110165	P:protein folding; P:cellular process; F:ATP binding; F:ATP-dependent protein folding chaperone; C:intracellular anatomical structure; C:nucleus; C:cytoplasm; C:cytosol; C:membrane; C:organelle; C:membrane-bounded organelle; C:intracellular organelle; C:intracellular membrane-bounded organelle; C:cellular anatomical entity
Gene_03908T	4539	852.908	3037.44	1945.17	852.908	3037.44	3.56128	1.83239	0.00219078	0.131268	XP_017224110.1 heat shock 70 kDa protein 8	574	20	0	91.17	4	P:GO:0006457; P:GO:0006950; F:GO:0005524; F:GO:0140662	P:protein folding; P:response to stress; F:ATP binding; F:ATP-dependent protein folding chaperone			PR00301 (PRINTS); G3DSA:3.90.640.10:FF:000042 (FUNFAM); G3DSA:2.60.34.10:FF:000019 (FUNFAM); G3DSA:3.30.30.30:FF:000006 (FUNFAM); G3DSA:3.90.640.10 (GENE3D); IPR013126 (PFAM); G3DSA:3.30.30.30 (GENE3D); IPR029047 (G3DSA:2.60.34.GENE3D); G3DSA:3.30.420.40 (GENE3D); G3DSA:3.30.420.40 (GENE3D); mobidb-lite (MOBIDB_LITE); IPR013126 (PANTHER); cd10170 (CDD); IPR043129 (SUPERFAMILY); IPR029047 (SUPERFA…	P:GO:0006457; P:GO:0006458; P:GO:0006950; P:GO:0006986; P:GO:0009987; P:GO:0010033; P:GO:0033554; P:GO:0034620; P:GO:0035966; P:GO:0035967; P:GO:0042221; P:GO:0050896; P:GO:0051085; P:GO:0051716; P:GO:0061077; P:GO:0070887; P:GO:0071310; F:GO:0000166; F:GO:0003824; F:GO:0005488; F:GO:0005515; F:GO:0005524; F:GO:0016462; F:GO:0016787; F:GO:0016817; F:GO:0016818; F:GO:0016887; F:GO:0017076; F:GO:00…	P:protein folding; P:'de novo' protein folding; P:response to stress; P:response to unfolded protein; P:cellular process; P:response to organic substance; P:cellular response to stress; P:cellular response to unfolded protein; P:response to topologically incorrect protein; P:cellular response to topologically incorrect protein; P:response to chemical; P:response to stimulus; P:chaperone cofactor-…
Gene_15149T	2782	2094.02	7104.56	4599.29	2094.02	7104.56	3.39279	1.76247	0.008884	0.372115	XP_022855657.1 heat shock 70 kDa protein 6, chloroplastic-like	279	20	2.28e-149	89.55	4	P:GO:0006457; F:GO:0005524; F:GO:0051082; F:GO:0140662	P:protein folding; F:ATP binding; F:unfolded protein binding; F:ATP-dependent protein folding chaperone			PR00301 (PRINTS); G3DSA:3.30.420.40:FF:000004 (FUNFAM); IPR013126 (PFAM); G3DSA:3.30.420.40 (GENE3D); IPR013126 (PANTHER); IPR018181 (PROSITE_PATTERNS); IPR043129 (SUPERFAMILY)	P:GO:0006457; P:GO:0006458; P:GO:0006950; P:GO:0006986; P:GO:0009987; P:GO:0010033; P:GO:0033554; P:GO:0034620; P:GO:0035966; P:GO:0035967; P:GO:0042221; P:GO:0050896; P:GO:0051085; P:GO:0051716; P:GO:0061077; P:GO:0070887; P:GO:0071310; F:GO:0000166; F:GO:0003824; F:GO:0005488; F:GO:0005515; F:GO:0005524; F:GO:0016462; F:GO:0016787; F:GO:0016817; F:GO:0016818; F:GO:0016887; F:GO:0017076; F:GO:00…	P:protein folding; P:'de novo' protein folding; P:response to stress; P:response to unfolded protein; P:cellular process; P:response to organic substance; P:cellular response to stress; P:cellular response to unfolded protein; P:response to topologically incorrect protein; P:cellular response to topologically incorrect protein; P:response to chemical; P:response to stimulus; P:chaperone cofactor-…
Gene_02264T	6792	2413.86	8019.97	5216.92	2413.86	8019.97	3.32247	1.73226	0.0120006	0.455519	XP_031124418.1 stromal 70 kDa heat shock-related protein, chloroplastic	708	20	0	93.57	5	P:GO:0006457; F:GO:0005524; F:GO:0051082; F:GO:0140662; C:GO:0009507	P:protein folding; F:ATP binding; F:unfolded protein binding; F:ATP-dependent protein folding chaperone; C:chloroplast			Coil (COILS); PR00301 (PRINTS); G3DSA:1.20.1270.10:FF:000001 (FUNFAM); G3DSA:3.90.640.10:FF:000003 (FUNFAM); G3DSA:2.60.34.10:FF:000008 (FUNFAM); G3DSA:3.30.420.40:FF:000004 (FUNFAM); G3DSA:3.90.640.10 (GENE3D); IPR029047 (G3DSA:2.60.34.GENE3D); G3DSA:3.30.420.40 (GENE3D); IPR029048 (G3DSA:1.20.1270.GENE3D); G3DSA:3.30.420.40 (GENE3D); IPR012725 (NCBIFAM); IPR013126 (PFAM); mobidb-lite (MOBIDB_LI…	P:GO:0006457; P:GO:0006458; P:GO:0006950; P:GO:0006986; P:GO:0009987; P:GO:0010033; P:GO:0033554; P:GO:0034620; P:GO:0035966; P:GO:0035967; P:GO:0042221; P:GO:0050896; P:GO:0051085; P:GO:0051716; P:GO:0061077; P:GO:0070887; P:GO:0071310; F:GO:0000166; F:GO:0003824; F:GO:0005488; F:GO:0005515; F:GO:0005524; F:GO:0016462; F:GO:0016787; F:GO:0016817; F:GO:0016818; F:GO:0016887; F:GO:0017076; F:GO:00…	P:protein folding; P:'de novo' protein folding; P:response to stress; P:response to unfolded protein; P:cellular process; P:response to organic substance; P:cellular response to stress; P:cellular response to unfolded protein; P:response to topologically incorrect protein; P:cellular response to topologically incorrect protein; P:response to chemical; P:response to stimulus; P:chaperone cofactor-…
Gene_04950T	3542	19.5322	58.9794	39.2558	19.5322	58.9794	3.01959	1.59435	0.0976997	1	XP_017235393.1 heat shock 70 kDa protein 14-like	521	20	0	96.7	6	P:GO:0006457; F:GO:0005524; F:GO:0140662; C:GO:0005634; C:GO:0005788; C:GO:0005829	P:protein folding; F:ATP binding; F:ATP-dependent protein folding chaperone; C:nucleus; C:endoplasmic reticulum lumen; C:cytosol			PR00301 (PRINTS); G3DSA:3.30.420.40:FF:000171 (FUNFAM); G3DSA:2.60.34.10:FF:000018 (FUNFAM); G3DSA:3.30.30.30:FF:000002 (FUNFAM); G3DSA:3.30.420.40:FF:000171 (FUNFAM); G3DSA:3.90.640.10:FF:000004 (FUNFAM); G3DSA:3.30.420.40 (GENE3D); IPR013126 (PFAM); IPR029047 (G3DSA:2.60.34.GENE3D); G3DSA:3.30.30.30 (GENE3D); G3DSA:3.30.420.40 (GENE3D); G3DSA:3.90.640.10 (GENE3D); PTHR45639 (PANTHER); cd10228 (…	P:GO:0006457; P:GO:0009987; F:GO:0005524; F:GO:0140662; C:GO:0005622; C:GO:0005634; C:GO:0005737; C:GO:0005829; C:GO:0016020; C:GO:0043226; C:GO:0043227; C:GO:0043229; C:GO:0043231; C:GO:0110165	P:protein folding; P:cellular process; F:ATP binding; F:ATP-dependent protein folding chaperone; C:intracellular anatomical structure; C:nucleus; C:cytoplasm; C:cytosol; C:membrane; C:organelle; C:membrane-bounded organelle; C:intracellular organelle; C:intracellular membrane-bounded organelle; C:cellular anatomical entity
Gene_03123T	6816	4051.31	8119.5	6085.41	4051.31	8119.5	2.00417	1.003	0.151511	1	XP_024961575.1 stromal 70 kDa heat shock-related protein, chloroplastic-like	630	20	0	94.32	4	P:GO:0006457; F:GO:0005524; F:GO:0051082; F:GO:0140662	P:protein folding; F:ATP binding; F:unfolded protein binding; F:ATP-dependent protein folding chaperone			Coil (COILS); PR00301 (PRINTS); G3DSA:3.30.420.40:FF:000004 (FUNFAM); G3DSA:2.60.34.10:FF:000008 (FUNFAM); G3DSA:3.90.640.10:FF:000003 (FUNFAM); IPR013126 (PFAM); IPR012725 (NCBIFAM); G3DSA:3.30.420.40 (GENE3D); IPR029047 (G3DSA:2.60.34.GENE3D); G3DSA:3.90.640.10 (GENE3D); G3DSA:3.30.420.40 (GENE3D); IPR013126 (PANTHER); IPR018181 (PROSITE_PATTERNS); IPR018181 (PROSITE_PATTERNS); cd10234 (CDD); I…	P:GO:0006457; P:GO:0006458; P:GO:0006950; P:GO:0006986; P:GO:0009987; P:GO:0010033; P:GO:0033554; P:GO:0034620; P:GO:0035966; P:GO:0035967; P:GO:0042221; P:GO:0050896; P:GO:0051085; P:GO:0051716; P:GO:0061077; P:GO:0070887; P:GO:0071310; F:GO:0000166; F:GO:0003824; F:GO:0005488; F:GO:0005515; F:GO:0005524; F:GO:0016462; F:GO:0016787; F:GO:0016817; F:GO:0016818; F:GO:0016887; F:GO:0017076; F:GO:00…	P:protein folding; P:'de novo' protein folding; P:response to stress; P:response to unfolded protein; P:cellular process; P:response to organic substance; P:cellular response to stress; P:cellular response to unfolded protein; P:response to topologically incorrect protein; P:cellular response to topologically incorrect protein; P:response to chemical; P:response to stimulus; P:chaperone cofactor-…
Gene_08200T	3742	501.327	893.292	697.31	501.327	893.292	1.78185	0.833379	0.139329	1	KAH9719057.1 heat shock 70 kDa protein BIP2	413	20	5.7e-261	97.19	14	P:GO:0030433; P:GO:0030968; P:GO:0042026; P:GO:0051085; F:GO:0005524; F:GO:0016887; F:GO:0031072; F:GO:0051082; F:GO:0051787; F:GO:0140662; C:GO:0005634; C:GO:0005788; C:GO:0016020; C:GO:0034663	P:ubiquitin-dependent ERAD pathway; P:endoplasmic reticulum unfolded protein response; P:protein refolding; P:chaperone cofactor-dependent protein refolding; F:ATP binding; F:ATP hydrolysis activity; F:heat shock protein binding; F:unfolded protein binding; F:misfolded protein binding; F:ATP-dependent protein folding chaperone; C:nucleus; C:endoplasmic reticulum lumen; C:membrane; C:endoplasmic r…	EC:3.6.1.15	Nucleoside-triphosphate phosphatase	Coil (COILS); Coil (COILS); Coil (COILS); Coil (COILS); PR00301 (PRINTS); G3DSA:3.90.640.10:FF:000153 (FUNFAM); G3DSA:1.20.1270.10:FF:000015 (FUNFAM); G3DSA:2.60.34.10:FF:000002 (FUNFAM); G3DSA:3.30.420.40 (GENE3D); G3DSA:3.90.640.10 (GENE3D); IPR029047 (G3DSA:2.60.34.GENE3D); IPR029048 (G3DSA:1.20.1270.GENE3D); G3DSA:3.30.420.40 (GENE3D); IPR013126 (PFAM); mobidb-lite (MOBIDB_LITE); IPR013126 (P…	P:GO:0006457; P:GO:0006458; P:GO:0006508; P:GO:0006511; P:GO:0006807; P:GO:0006950; P:GO:0006986; P:GO:0007154; P:GO:0007165; P:GO:0008152; P:GO:0009056; P:GO:0009057; P:GO:0009987; P:GO:0010033; P:GO:0010243; P:GO:0010498; P:GO:0019538; P:GO:0019538; P:GO:0019941; P:GO:0023052; P:GO:0030163; P:GO:0030163; P:GO:0030433; P:GO:0030968; P:GO:0033554; P:GO:0034620; P:GO:0034976; P:GO:0035966; P:GO:00…	P:protein folding; P:'de novo' protein folding; P:proteolysis; P:ubiquitin-dependent protein catabolic process; P:nitrogen compound metabolic process; P:response to stress; P:response to unfolded protein; P:cell communication; P:signal transduction; P:metabolic process; P:catabolic process; P:macromolecule catabolic process; P:cellular process; P:response to organic substance; P:response to organ…
Gene_30235T	913	30.1122	50.3783	40.2452	30.1122	50.3783	1.67302	0.742453	0.43794	1	KYP67197.1 heat shock protein STI	136	20	4.08e-53	94.65	3	P:GO:0006457; F:GO:0030544; F:GO:0051879	P:protein folding; F:Hsp70 protein binding; F:Hsp90 protein binding			G3DSA:1.25.40.10:FF:000010 (FUNFAM); IPR019734 (SMART); PF13414 (PFAM); IPR011990 (G3DSA:1.25.40.GENE3D); PTHR22904 (PANTHER); IPR011990 (SUPERFAMILY)	F:GO:0005488; F:GO:0005515; F:GO:0031072; F:GO:0051879	F:binding; F:protein binding; F:heat shock protein binding; F:Hsp90 protein binding
Gene_22383T	1173	39.8783	66.3518	53.1151	39.8783	66.3518	1.66386	0.734532	0.399811	1	MCH87966.1 stromal 70 kDa heat shock-related protein chloroplastic-like	195	20	1.38e-86	97.09	5	P:GO:0006457; P:GO:0006950; F:GO:0005524; F:GO:0051082; F:GO:0140662	P:protein folding; P:response to stress; F:ATP binding; F:unfolded protein binding; F:ATP-dependent protein folding chaperone			Coil (COILS); G3DSA:3.90.640.10:FF:000003 (FUNFAM); G3DSA:3.90.640.10 (GENE3D); G3DSA:3.30.420.40 (GENE3D); IPR013126 (PFAM); IPR013126 (PANTHER); IPR043129 (SUPERFAMILY)	P:GO:0006457; P:GO:0006458; P:GO:0006950; P:GO:0006986; P:GO:0009987; P:GO:0010033; P:GO:0033554; P:GO:0034620; P:GO:0035966; P:GO:0035967; P:GO:0042221; P:GO:0050896; P:GO:0051085; P:GO:0051716; P:GO:0061077; P:GO:0070887; P:GO:0071310; F:GO:0000166; F:GO:0003824; F:GO:0005488; F:GO:0005515; F:GO:0005524; F:GO:0016462; F:GO:0016787; F:GO:0016817; F:GO:0016818; F:GO:0016887; F:GO:0017076; F:GO:00…	P:protein folding; P:'de novo' protein folding; P:response to stress; P:response to unfolded protein; P:cellular process; P:response to organic substance; P:cellular response to stress; P:cellular response to unfolded protein; P:response to topologically incorrect protein; P:cellular response to topologically incorrect protein; P:response to chemical; P:response to stimulus; P:chaperone cofactor-…
Gene_24880T	1042	55.3413	88.4691	71.9052	55.3413	88.4691	1.59861	0.676817	0.395079	1	KAI5383678.1 70-kilodalton heat shock protein, variant 2	173	20	5.01e-107	97.99	4	P:GO:0006457; F:GO:0005524; F:GO:0051082; F:GO:0140662	P:protein folding; F:ATP binding; F:unfolded protein binding; F:ATP-dependent protein folding chaperone			Coil (COILS); PR00301 (PRINTS); G3DSA:3.90.640.10:FF:000003 (FUNFAM); IPR013126 (PFAM); G3DSA:3.90.640.10 (GENE3D); G3DSA:3.30.420.40 (GENE3D); IPR013126 (PANTHER); IPR018181 (PROSITE_PATTERNS); IPR043129 (SUPERFAMILY)	P:GO:0006457; P:GO:0006458; P:GO:0006950; P:GO:0006986; P:GO:0009987; P:GO:0010033; P:GO:0033554; P:GO:0034620; P:GO:0035966; P:GO:0035967; P:GO:0042221; P:GO:0050896; P:GO:0051085; P:GO:0051716; P:GO:0061077; P:GO:0070887; P:GO:0071310; F:GO:0000166; F:GO:0003824; F:GO:0005488; F:GO:0005515; F:GO:0005524; F:GO:0016462; F:GO:0016787; F:GO:0016817; F:GO:0016818; F:GO:0016887; F:GO:0017076; F:GO:00…	P:protein folding; P:'de novo' protein folding; P:response to stress; P:response to unfolded protein; P:cellular process; P:response to organic substance; P:cellular response to stress; P:cellular response to unfolded protein; P:response to topologically incorrect protein; P:cellular response to topologically incorrect protein; P:response to chemical; P:response to stimulus; P:chaperone cofactor-…
Gene_03092T	5299	596.547	914.181	755.364	596.547	914.181	1.53245	0.615844	0.272881	1	XP_017226516.1 heat shock protein 90-5, chloroplastic	632	20	0	94.04	9	P:GO:0006457; F:GO:0005524; F:GO:0016887; F:GO:0051082; F:GO:0140662; C:GO:0005739; C:GO:0005783; C:GO:0009570; C:GO:0048471	P:protein folding; F:ATP binding; F:ATP hydrolysis activity; F:unfolded protein binding; F:ATP-dependent protein folding chaperone; C:mitochondrion; C:endoplasmic reticulum; C:chloroplast stroma; C:perinuclear region of cytoplasm	EC:3.6.1.15	Nucleoside-triphosphate phosphatase	IPR020575 (PRINTS); G3DSA:1.20.120.790:FF:000001 (FUNFAM); G3DSA:3.30.230.80:FF:000005 (FUNFAM); G3DSA:3.40.50.11260:FF:000005 (FUNFAM); IPR037196 (G3DSA:1.20.120.GENE3D); G3DSA:3.30.230.80 (GENE3D); G3DSA:3.40.50.11260 (GENE3D); IPR001404 (PFAM); IPR001404 (PIRSF); IPR036890 (G3DSA:3.30.565.GENE3D); mobidb-lite (MOBIDB_LITE); mobidb-lite (MOBIDB_LITE); IPR001404 (PANTHER); IPR036890 (SUPERFAMILY…	P:GO:0006457; P:GO:0006950; P:GO:0009266; P:GO:0009408; P:GO:0009628; P:GO:0009987; P:GO:0031647; P:GO:0033554; P:GO:0034605; P:GO:0050821; P:GO:0050896; P:GO:0051716; P:GO:0065007; P:GO:0065008; F:GO:0005488; F:GO:0005515; F:GO:0005524; F:GO:0016887; F:GO:0051082; F:GO:0140662; C:GO:0005622; C:GO:0005737; C:GO:0005829; C:GO:0005886; C:GO:0016020; C:GO:0048471; C:GO:0071944; C:GO:0110165	P:protein folding; P:response to stress; P:response to temperature stimulus; P:response to heat; P:response to abiotic stimulus; P:cellular process; P:regulation of protein stability; P:cellular response to stress; P:cellular response to heat; P:protein stabilization; P:response to stimulus; P:cellular response to stimulus; P:biological regulation; P:regulation of biological quality; F:binding; F…
Gene_31634T	1317	1349.35	1883.66	1616.5	1349.35	1883.66	1.39597	0.481268	0.401126	1	XP_011080863.1 heat shock 70 kDa protein 14	129	20	4.77e-45	79.1	5	P:GO:0006457; F:GO:0005524; F:GO:0140662; C:GO:0005634; C:GO:0005829	P:protein folding; F:ATP binding; F:ATP-dependent protein folding chaperone; C:nucleus; C:cytosol			IPR029048 (G3DSA:1.20.1270.GENE3D); mobidb-lite (MOBIDB_LITE); mobidb-lite (MOBIDB_LITE); PTHR45639 (PANTHER); IPR029048 (SUPERFAMILY)	P:GO:0006457; P:GO:0009987; C:GO:0005622; C:GO:0005634; C:GO:0005737; C:GO:0005829; C:GO:0016020; C:GO:0043226; C:GO:0043227; C:GO:0043229; C:GO:0043231; C:GO:0110165	P:protein folding; P:cellular process; C:intracellular anatomical structure; C:nucleus; C:cytoplasm; C:cytosol; C:membrane; C:organelle; C:membrane-bounded organelle; C:intracellular organelle; C:intracellular membrane-bounded organelle; C:cellular anatomical entity
Gene_38064T	627	514.349	702.838	608.593	514.349	702.838	1.36646	0.450445	0.424205	1	CAA0833275.1 heat shock 70 kDa protein 15	104	20	3.08e-51	88.28	6	P:GO:0006457; P:GO:0009408; F:GO:0005524; F:GO:0140662; C:GO:0005634; C:GO:0005829	P:protein folding; P:response to heat; F:ATP binding; F:ATP-dependent protein folding chaperone; C:nucleus; C:cytosol			IPR029048 (G3DSA:1.20.1270.GENE3D); PTHR45639 (PANTHER); IPR029048 (SUPERFAMILY)	P:GO:0006457; P:GO:0009987; C:GO:0005622; C:GO:0005634; C:GO:0005737; C:GO:0005829; C:GO:0016020; C:GO:0043226; C:GO:0043227; C:GO:0043229; C:GO:0043231; C:GO:0110165	P:protein folding; P:cellular process; C:intracellular anatomical structure; C:nucleus; C:cytoplasm; C:cytosol; C:membrane; C:organelle; C:membrane-bounded organelle; C:intracellular organelle; C:intracellular membrane-bounded organelle; C:cellular anatomical entity
Gene_20387T	1416	141.609	191.683	166.646	141.609	191.683	1.35361	0.436813	0.500987	1	PSS06409.1 heat shock 22 protein	215	20	3.01e-71	77.43	1	C:GO:0016020	C:membrane			mobidb-lite (MOBIDB_LITE); PTHR33879 (PANTHER); cd06464 (CDD)	no GO terms	no GO terms
Gene_26015T	2018	1075.9	1437.62	1256.76	1075.9	1437.62	1.3362	0.418141	0.458988	1	PSS06255.1 heat shock protein Hsp90 family protein	164	20	2.23e-57	72.5	1	C:GO:0016020	C:membrane			mobidb-lite (MOBIDB_LITE); IPR044966 (PANTHER)	P:GO:0006952; C:GO:0005622; C:GO:0005737; C:GO:0009507; C:GO:0009536; C:GO:0016020; C:GO:0043226; C:GO:0043227; C:GO:0043229; C:GO:0043231; C:GO:0110165	P:defense response; C:intracellular anatomical structure; C:cytoplasm; C:chloroplast; C:plastid; C:membrane; C:organelle; C:membrane-bounded organelle; C:intracellular organelle; C:intracellular membrane-bounded organelle; C:cellular anatomical entity
Gene_18994T	2365	1107.64	1414.28	1260.96	1107.64	1414.28	1.27684	0.352575	0.532252	1	XP_021650222.1 heat shock 70 kDa protein 14-like	230	20	1.11e-111	93.88	5	P:GO:0006457; F:GO:0005524; F:GO:0140662; C:GO:0005634; C:GO:0005829	P:protein folding; F:ATP binding; F:ATP-dependent protein folding chaperone; C:nucleus; C:cytosol			G3DSA:1.20.1270.10:FF:000002 (FUNFAM); IPR013126 (PFAM); IPR029048 (G3DSA:1.20.1270.GENE3D); mobidb-lite (MOBIDB_LITE); mobidb-lite (MOBIDB_LITE); PTHR45639 (PANTHER); IPR029048 (SUPERFAMILY); IPR029048 (SUPERFAMILY)	P:GO:0006457; P:GO:0009987; F:GO:0005524; F:GO:0140662; C:GO:0005622; C:GO:0005634; C:GO:0005737; C:GO:0005829; C:GO:0016020; C:GO:0043226; C:GO:0043227; C:GO:0043229; C:GO:0043231; C:GO:0110165	P:protein folding; P:cellular process; F:ATP binding; F:ATP-dependent protein folding chaperone; C:intracellular anatomical structure; C:nucleus; C:cytoplasm; C:cytosol; C:membrane; C:organelle; C:membrane-bounded organelle; C:intracellular organelle; C:intracellular membrane-bounded organelle; C:cellular anatomical entity
Gene_07710T	2651	66.7351	84.7829	75.759	66.7351	84.7829	1.27044	0.345327	0.666997	1	EOY07555.1 heat shock cognate protein 70-1 isoform 2	426	20	7.64e-291	98.37	4	P:GO:0006457; P:GO:0006950; F:GO:0005524; F:GO:0140662	P:protein folding; P:response to stress; F:ATP binding; F:ATP-dependent protein folding chaperone			PR00301 (PRINTS); G3DSA:3.30.30.30:FF:000019 (FUNFAM); G3DSA:3.30.420.40:FF:000172 (FUNFAM); G3DSA:3.30.420.40:FF:000465 (FUNFAM); G3DSA:3.30.420.40:FF:000026 (FUNFAM); G3DSA:3.30.420.40:FF:000028 (FUNFAM); G3DSA:3.90.640.10:FF:000002 (FUNFAM); IPR013126 (PFAM); IPR029047 (G3DSA:2.60.34.GENE3D); G3DSA:3.30.420.40 (GENE3D); G3DSA:3.30.30.30 (GENE3D); G3DSA:3.90.640.10 (GENE3D); G3DSA:3.30.420.40 (…	P:GO:0006457; P:GO:0006458; P:GO:0006950; P:GO:0006986; P:GO:0009987; P:GO:0010033; P:GO:0033554; P:GO:0034620; P:GO:0035966; P:GO:0035967; P:GO:0042221; P:GO:0050896; P:GO:0051085; P:GO:0051716; P:GO:0061077; P:GO:0070887; P:GO:0071310; F:GO:0000166; F:GO:0003824; F:GO:0005488; F:GO:0005515; F:GO:0005524; F:GO:0016462; F:GO:0016787; F:GO:0016817; F:GO:0016818; F:GO:0016887; F:GO:0017076; F:GO:00…	P:protein folding; P:'de novo' protein folding; P:response to stress; P:response to unfolded protein; P:cellular process; P:response to organic substance; P:cellular response to stress; P:cellular response to unfolded protein; P:response to topologically incorrect protein; P:cellular response to topologically incorrect protein; P:response to chemical; P:response to stimulus; P:chaperone cofactor-…
Gene_05266T	3043	67390.3	85372.7	76381.5	67390.3	85372.7	1.26684	0.341234	0.822537	1	XP_050383812.1 heat shock 70 kDa protein 1	507	20	0	99.49	11	P:GO:0034620; P:GO:0042026; P:GO:0051085; F:GO:0005524; F:GO:0016887; F:GO:0031072; F:GO:0032440; F:GO:0051082; F:GO:0051787; F:GO:0140662; C:GO:0005737	P:cellular response to unfolded protein; P:protein refolding; P:chaperone cofactor-dependent protein refolding; F:ATP binding; F:ATP hydrolysis activity; F:heat shock protein binding; F:2-alkenal reductase [NAD(P)+] activity; F:unfolded protein binding; F:misfolded protein binding; F:ATP-dependent protein folding chaperone; C:cytoplasm	EC:1.3.1.74; EC:3.6.1.15	2-alkenal reductase (NAD(P)(+)); Nucleoside-triphosphate phosphatase	PR00301 (PRINTS); G3DSA:3.30.420.40:FF:000172 (FUNFAM); G3DSA:3.30.420.40:FF:000465 (FUNFAM); G3DSA:3.30.420.40:FF:000026 (FUNFAM); G3DSA:2.60.34.10:FF:000002 (FUNFAM); G3DSA:3.90.640.10:FF:000002 (FUNFAM); G3DSA:3.30.30.30:FF:000001 (FUNFAM); G3DSA:3.30.420.40:FF:000028 (FUNFAM); IPR013126 (PFAM); G3DSA:3.30.420.40 (GENE3D); IPR029047 (G3DSA:2.60.34.GENE3D); G3DSA:3.30.30.30 (GENE3D); G3DSA:3.90…	P:GO:0006457; P:GO:0006458; P:GO:0006950; P:GO:0006986; P:GO:0009987; P:GO:0010033; P:GO:0033554; P:GO:0034620; P:GO:0035966; P:GO:0035967; P:GO:0042221; P:GO:0050896; P:GO:0051085; P:GO:0051716; P:GO:0061077; P:GO:0070887; P:GO:0071310; F:GO:0000166; F:GO:0003824; F:GO:0005488; F:GO:0005515; F:GO:0005524; F:GO:0016462; F:GO:0016787; F:GO:0016817; F:GO:0016818; F:GO:0016887; F:GO:0017076; F:GO:00…	P:protein folding; P:'de novo' protein folding; P:response to stress; P:response to unfolded protein; P:cellular process; P:response to organic substance; P:cellular response to stress; P:cellular response to unfolded protein; P:response to topologically incorrect protein; P:cellular response to topologically incorrect protein; P:response to chemical; P:response to stimulus; P:chaperone cofactor-…
Gene_31310T	789	89.5228	110.586	100.055	89.5228	110.586	1.23529	0.304848	0.681323	1	XP_021650222.1 heat shock 70 kDa protein 14-like	131	20	1.79e-52	85.76	5	P:GO:0006457; F:GO:0005524; F:GO:0140662; C:GO:0005634; C:GO:0005829	P:protein folding; F:ATP binding; F:ATP-dependent protein folding chaperone; C:nucleus; C:cytosol			mobidb-lite (MOBIDB_LITE); mobidb-lite (MOBIDB_LITE); mobidb-lite (MOBIDB_LITE); PTHR45639 (PANTHER); IPR029048 (SUPERFAMILY)	P:GO:0006457; P:GO:0009987; C:GO:0005622; C:GO:0005634; C:GO:0005737; C:GO:0005829; C:GO:0016020; C:GO:0043226; C:GO:0043227; C:GO:0043229; C:GO:0043231; C:GO:0110165	P:protein folding; P:cellular process; C:intracellular anatomical structure; C:nucleus; C:cytoplasm; C:cytosol; C:membrane; C:organelle; C:membrane-bounded organelle; C:intracellular organelle; C:intracellular membrane-bounded organelle; C:cellular anatomical entity
Gene_03566T	4723	90654.8	111757	101206	90654.8	111757	1.23278	0.301915	0.86151	1	XP_025668114.1 heat shock cognate protein 80	596	20	0	98.17	11	P:GO:0006457; P:GO:0034605; P:GO:0050821; F:GO:0005524; F:GO:0016887; F:GO:0051082; F:GO:0140662; C:GO:0005829; C:GO:0005886; C:GO:0032991; C:GO:0048471	P:protein folding; P:cellular response to heat; P:protein stabilization; F:ATP binding; F:ATP hydrolysis activity; F:unfolded protein binding; F:ATP-dependent protein folding chaperone; C:cytosol; C:plasma membrane; C:protein-containing complex; C:perinuclear region of cytoplasm	EC:3.6.1.15	Nucleoside-triphosphate phosphatase	Coil (COILS); Coil (COILS); IPR020575 (PRINTS); G3DSA:3.30.565.10:FF:000149 (FUNFAM); G3DSA:3.40.50.11260:FF:000001 (FUNFAM); G3DSA:3.30.230.80:FF:000001 (FUNFAM); G3DSA:1.20.120.790:FF:000001 (FUNFAM); IPR037196 (G3DSA:1.20.120.GENE3D); G3DSA:3.40.50.11260 (GENE3D); IPR001404 (PIRSF); IPR001404 (PFAM); G3DSA:3.30.230.80 (GENE3D); IPR036890 (G3DSA:3.30.565.GENE3D); mobidb-lite (MOBIDB_LITE); mobi…	P:GO:0006457; P:GO:0006950; P:GO:0009266; P:GO:0009408; P:GO:0009628; P:GO:0009987; P:GO:0031647; P:GO:0033554; P:GO:0034605; P:GO:0050821; P:GO:0050896; P:GO:0051716; P:GO:0065007; P:GO:0065008; F:GO:0005488; F:GO:0005515; F:GO:0005524; F:GO:0016887; F:GO:0051082; F:GO:0140662; C:GO:0005622; C:GO:0005737; C:GO:0005829; C:GO:0005886; C:GO:0016020; C:GO:0048471; C:GO:0071944; C:GO:0110165	P:protein folding; P:response to stress; P:response to temperature stimulus; P:response to heat; P:response to abiotic stimulus; P:cellular process; P:regulation of protein stability; P:cellular response to stress; P:cellular response to heat; P:protein stabilization; P:response to stimulus; P:cellular response to stimulus; P:biological regulation; P:regulation of biological quality; F:binding; F…
Gene_21704T	1431	55178.6	67573.2	61375.9	55178.6	67573.2	1.22463	0.292343	0.831782	1	XP_017241873.1 heat shock cognate 70 kDa protein 2-like	201	20	3.32e-116	94.52	4	P:GO:0006457; P:GO:0006950; F:GO:0005524; F:GO:0140662	P:protein folding; P:response to stress; F:ATP binding; F:ATP-dependent protein folding chaperone			Coil (COILS); Coil (COILS); G3DSA:2.60.34.10:FF:000056 (FUNFAM); G3DSA:1.20.1270.10:FF:000028 (FUNFAM); IPR013126 (PFAM); IPR029048 (G3DSA:1.20.1270.GENE3D); IPR029047 (G3DSA:2.60.34.GENE3D); mobidb-lite (MOBIDB_LITE); IPR013126 (PANTHER); IPR029047 (SUPERFAMILY); IPR029048 (SUPERFAMILY)	P:GO:0006457; P:GO:0006458; P:GO:0006950; P:GO:0006986; P:GO:0009987; P:GO:0010033; P:GO:0033554; P:GO:0034620; P:GO:0035966; P:GO:0035967; P:GO:0042221; P:GO:0050896; P:GO:0051085; P:GO:0051716; P:GO:0061077; P:GO:0070887; P:GO:0071310; F:GO:0000166; F:GO:0003824; F:GO:0005488; F:GO:0005515; F:GO:0005524; F:GO:0016462; F:GO:0016787; F:GO:0016817; F:GO:0016818; F:GO:0016887; F:GO:0017076; F:GO:00…	P:protein folding; P:'de novo' protein folding; P:response to stress; P:response to unfolded protein; P:cellular process; P:response to organic substance; P:cellular response to stress; P:cellular response to unfolded protein; P:response to topologically incorrect protein; P:cellular response to topologically incorrect protein; P:response to chemical; P:response to stimulus; P:chaperone cofactor-…
Gene_08004T	2509	33286.2	39614.5	36450.3	33286.2	39614.5	1.19012	0.251105	0.821532	1	OMO66241.1 heat shock protein 70 family	418	20	1.9e-290	99.94	11	P:GO:0034620; P:GO:0042026; P:GO:0051085; F:GO:0005524; F:GO:0016887; F:GO:0031072; F:GO:0032440; F:GO:0051082; F:GO:0051787; F:GO:0140662; C:GO:0005737	P:cellular response to unfolded protein; P:protein refolding; P:chaperone cofactor-dependent protein refolding; F:ATP binding; F:ATP hydrolysis activity; F:heat shock protein binding; F:2-alkenal reductase [NAD(P)+] activity; F:unfolded protein binding; F:misfolded protein binding; F:ATP-dependent protein folding chaperone; C:cytoplasm	EC:1.3.1.74; EC:3.6.1.15	2-alkenal reductase (NAD(P)(+)); Nucleoside-triphosphate phosphatase	PR00301 (PRINTS); G3DSA:2.60.34.10:FF:000002 (FUNFAM); G3DSA:3.30.420.40:FF:000545 (FUNFAM); G3DSA:3.30.420.40:FF:000465 (FUNFAM); G3DSA:3.90.640.10:FF:000002 (FUNFAM); G3DSA:3.30.420.40:FF:000028 (FUNFAM); G3DSA:3.30.420.40:FF:000172 (FUNFAM); G3DSA:3.30.420.40 (GENE3D); IPR013126 (PFAM); IPR029047 (G3DSA:2.60.34.GENE3D); G3DSA:3.90.640.10 (GENE3D); G3DSA:3.30.30.30 (GENE3D); G3DSA:3.30.420.40 (…	P:GO:0006457; P:GO:0006458; P:GO:0006950; P:GO:0006986; P:GO:0009987; P:GO:0010033; P:GO:0033554; P:GO:0034620; P:GO:0035966; P:GO:0035967; P:GO:0042221; P:GO:0050896; P:GO:0051085; P:GO:0051716; P:GO:0061077; P:GO:0070887; P:GO:0071310; F:GO:0000166; F:GO:0003824; F:GO:0005488; F:GO:0005515; F:GO:0005524; F:GO:0016462; F:GO:0016787; F:GO:0016817; F:GO:0016818; F:GO:0016887; F:GO:0017076; F:GO:00…	P:protein folding; P:'de novo' protein folding; P:response to stress; P:response to unfolded protein; P:cellular process; P:response to organic substance; P:cellular response to stress; P:cellular response to unfolded protein; P:response to topologically incorrect protein; P:cellular response to topologically incorrect protein; P:response to chemical; P:response to stimulus; P:chaperone cofactor-…
Gene_27749T	909	142.423	168.337	155.38	142.423	168.337	1.18196	0.241175	0.718408	1	XP_028098754.1 heat shock protein 90-6, mitochondrial isoform X2	151	20	5.04e-41	79	11	P:GO:0006457; F:GO:0005524; F:GO:0016887; F:GO:0046872; F:GO:0051082; F:GO:0140662; C:GO:0005634; C:GO:0005739; C:GO:0005783; C:GO:0009570; C:GO:0048471	P:protein folding; F:ATP binding; F:ATP hydrolysis activity; F:metal ion binding; F:unfolded protein binding; F:ATP-dependent protein folding chaperone; C:nucleus; C:mitochondrion; C:endoplasmic reticulum; C:chloroplast stroma; C:perinuclear region of cytoplasm	EC:3.6.1.15	Nucleoside-triphosphate phosphatase	IPR036890 (G3DSA:3.30.565.GENE3D)	no GO terms	no GO terms
Gene_38211T	624	542.833	637.715	590.274	542.833	637.715	1.17479	0.232402	0.680953	1	XP_043623269.1 stromal 70 kDa heat shock-related protein, chloroplastic-like	104	20	2.86e-20	94.34	7	P:GO:0006457; P:GO:0015074; F:GO:0003676; F:GO:0005524; F:GO:0051082; F:GO:0140662; C:GO:0016020	P:protein folding; P:DNA integration; F:nucleic acid binding; F:ATP binding; F:unfolded protein binding; F:ATP-dependent protein folding chaperone; C:membrane			G3DSA:3.30.420.40 (GENE3D); IPR013126 (PFAM); IPR013126 (PANTHER); IPR043129 (SUPERFAMILY)	P:GO:0006457; P:GO:0006458; P:GO:0006950; P:GO:0006986; P:GO:0009987; P:GO:0010033; P:GO:0033554; P:GO:0034620; P:GO:0035966; P:GO:0035967; P:GO:0042221; P:GO:0050896; P:GO:0051085; P:GO:0051716; P:GO:0061077; P:GO:0070887; P:GO:0071310; F:GO:0000166; F:GO:0003824; F:GO:0005488; F:GO:0005515; F:GO:0005524; F:GO:0016462; F:GO:0016787; F:GO:0016817; F:GO:0016818; F:GO:0016887; F:GO:0017076; F:GO:00…	P:protein folding; P:'de novo' protein folding; P:response to stress; P:response to unfolded protein; P:cellular process; P:response to organic substance; P:cellular response to stress; P:cellular response to unfolded protein; P:response to topologically incorrect protein; P:cellular response to topologically incorrect protein; P:response to chemical; P:response to stimulus; P:chaperone cofactor-…
Gene_31533T	850	59.4106	68.8093	64.1099	59.4106	68.8093	1.1582	0.211885	0.810903	1	AAC84134.1 heat shock protein	130	20	5.85e-70	90.64	15	P:GO:0009408; P:GO:0009615; P:GO:0009617; P:GO:0016567; P:GO:0034620; P:GO:0042026; P:GO:0051085; F:GO:0005524; F:GO:0016887; F:GO:0031072; F:GO:0031625; F:GO:0051082; F:GO:0051787; F:GO:0140662; C:GO:0005737	P:response to heat; P:response to virus; P:response to bacterium; P:protein ubiquitination; P:cellular response to unfolded protein; P:protein refolding; P:chaperone cofactor-dependent protein refolding; F:ATP binding; F:ATP hydrolysis activity; F:heat shock protein binding; F:ubiquitin protein ligase binding; F:unfolded protein binding; F:misfolded protein binding; F:ATP-dependent protein foldin…	EC:3.6.1.15	Nucleoside-triphosphate phosphatase	PR00301 (PRINTS); G3DSA:3.30.30.30:FF:000001 (FUNFAM); G3DSA:3.30.420.40:FF:000028 (FUNFAM); G3DSA:3.30.420.40 (GENE3D); IPR013126 (PFAM); IPR013126 (PANTHER); IPR018181 (PROSITE_PATTERNS); IPR043129 (SUPERFAMILY)	P:GO:0006457; P:GO:0006458; P:GO:0006950; P:GO:0006986; P:GO:0009987; P:GO:0010033; P:GO:0033554; P:GO:0034620; P:GO:0035966; P:GO:0035967; P:GO:0042221; P:GO:0050896; P:GO:0051085; P:GO:0051716; P:GO:0061077; P:GO:0070887; P:GO:0071310; F:GO:0000166; F:GO:0003824; F:GO:0005488; F:GO:0005515; F:GO:0005524; F:GO:0016462; F:GO:0016787; F:GO:0016817; F:GO:0016818; F:GO:0016887; F:GO:0017076; F:GO:00…	P:protein folding; P:'de novo' protein folding; P:response to stress; P:response to unfolded protein; P:cellular process; P:response to organic substance; P:cellular response to stress; P:cellular response to unfolded protein; P:response to topologically incorrect protein; P:cellular response to topologically incorrect protein; P:response to chemical; P:response to stimulus; P:chaperone cofactor-…
Gene_02587T	4552	2560.35	2957.57	2758.96	2560.35	2957.57	1.15514	0.208072	0.730068	1	XP_017226314.1 heat shock 70 kDa protein, mitochondrial	673	20	0	93.94	10	P:GO:0034620; P:GO:0042026; P:GO:0051085; F:GO:0005524; F:GO:0016887; F:GO:0031072; F:GO:0051082; F:GO:0051787; F:GO:0140662; C:GO:0005739	P:cellular response to unfolded protein; P:protein refolding; P:chaperone cofactor-dependent protein refolding; F:ATP binding; F:ATP hydrolysis activity; F:heat shock protein binding; F:unfolded protein binding; F:misfolded protein binding; F:ATP-dependent protein folding chaperone; C:mitochondrion	EC:3.6.1.15	Nucleoside-triphosphate phosphatase	Coil (COILS); PR00301 (PRINTS); G3DSA:3.90.640.10:FF:000003 (FUNFAM); G3DSA:3.30.420.40:FF:000020 (FUNFAM); G3DSA:3.30.30.30:FF:000003 (FUNFAM); G3DSA:1.20.1270.10:FF:000001 (FUNFAM); G3DSA:3.30.420.40:FF:000004 (FUNFAM); G3DSA:2.60.34.10:FF:000014 (FUNFAM); G3DSA:3.30.420.40 (GENE3D); IPR013126 (PFAM); IPR012725 (NCBIFAM); G3DSA:3.90.640.10 (GENE3D); IPR029048 (G3DSA:1.20.1270.GENE3D); IPR029047…	P:GO:0006457; P:GO:0006458; P:GO:0006950; P:GO:0006986; P:GO:0009987; P:GO:0010033; P:GO:0033554; P:GO:0034620; P:GO:0035966; P:GO:0035967; P:GO:0042221; P:GO:0050896; P:GO:0051085; P:GO:0051716; P:GO:0061077; P:GO:0070887; P:GO:0071310; F:GO:0000166; F:GO:0003824; F:GO:0005488; F:GO:0005515; F:GO:0005524; F:GO:0016462; F:GO:0016787; F:GO:0016817; F:GO:0016818; F:GO:0016887; F:GO:0017076; F:GO:00…	P:protein folding; P:'de novo' protein folding; P:response to stress; P:response to unfolded protein; P:cellular process; P:response to organic substance; P:cellular response to stress; P:cellular response to unfolded protein; P:response to topologically incorrect protein; P:cellular response to topologically incorrect protein; P:response to chemical; P:response to stimulus; P:chaperone cofactor-…
Gene_22571T	1247	870.812	1002.65	936.731	870.812	1002.65	1.1514	0.203385	0.71675	1	XP_023731239.1 stromal 70 kDa heat shock-related protein, chloroplastic	193	20	4.03e-71	83.32	5	P:GO:0006457; F:GO:0005524; F:GO:0051082; F:GO:0140662; C:GO:0009507	P:protein folding; F:ATP binding; F:unfolded protein binding; F:ATP-dependent protein folding chaperone; C:chloroplast			PR00301 (PRINTS); G3DSA:3.30.420.40:FF:000028 (FUNFAM); IPR022052 (PFAM); IPR013126 (PFAM); G3DSA:3.30.420.40 (GENE3D); IPR013126 (PANTHER); IPR018181 (PROSITE_PATTERNS); IPR043129 (SUPERFAMILY)	P:GO:0006457; P:GO:0006458; P:GO:0006950; P:GO:0006986; P:GO:0009987; P:GO:0010033; P:GO:0033554; P:GO:0034620; P:GO:0035966; P:GO:0035967; P:GO:0042221; P:GO:0050896; P:GO:0051085; P:GO:0051716; P:GO:0061077; P:GO:0070887; P:GO:0071310; F:GO:0000166; F:GO:0003824; F:GO:0005488; F:GO:0005515; F:GO:0005524; F:GO:0016462; F:GO:0016787; F:GO:0016817; F:GO:0016818; F:GO:0016887; F:GO:0017076; F:GO:00…	P:protein folding; P:'de novo' protein folding; P:response to stress; P:response to unfolded protein; P:cellular process; P:response to organic substance; P:cellular response to stress; P:cellular response to unfolded protein; P:response to topologically incorrect protein; P:cellular response to topologically incorrect protein; P:response to chemical; P:response to stimulus; P:chaperone cofactor-…
Gene_17395T	1871	97.6612	111.815	104.738	97.6612	111.815	1.14493	0.195258	0.794998	1	XP_017247293.1 heat shock 70 kDa protein 17-like	248	20	4.04e-129	90.48	3	P:GO:0006457; F:GO:0005524; F:GO:0140662	P:protein folding; F:ATP binding; F:ATP-dependent protein folding chaperone			G3DSA:3.30.420.40:FF:000171 (FUNFAM); G3DSA:3.90.640.10:FF:000004 (FUNFAM); IPR013126 (PFAM); G3DSA:3.30.420.40 (GENE3D); G3DSA:3.30.420.40 (GENE3D); G3DSA:3.30.30.30 (GENE3D); G3DSA:3.90.640.10 (GENE3D); PTHR45639 (PANTHER); IPR043129 (SUPERFAMILY); IPR043129 (SUPERFAMILY)	P:GO:0001666; P:GO:0006915; P:GO:0006950; P:GO:0006986; P:GO:0007154; P:GO:0007165; P:GO:0008219; P:GO:0009628; P:GO:0009966; P:GO:0009968; P:GO:0009987; P:GO:0010033; P:GO:0010646; P:GO:0010648; P:GO:0010941; P:GO:0012501; P:GO:0023051; P:GO:0023052; P:GO:0023057; P:GO:0030968; P:GO:0033554; P:GO:0034620; P:GO:0034976; P:GO:0035556; P:GO:0035966; P:GO:0035967; P:GO:0036293; P:GO:0042221; P:GO:00…	P:response to hypoxia; P:apoptotic process; P:response to stress; P:response to unfolded protein; P:cell communication; P:signal transduction; P:cell death; P:response to abiotic stimulus; P:regulation of signal transduction; P:negative regulation of signal transduction; P:cellular process; P:response to organic substance; P:regulation of cell communication; P:negative regulation of cell communic…
Gene_23318T	1300	161.141	184.311	172.726	161.141	184.311	1.14379	0.193816	0.768385	1	KAJ4726159.1 heat shock protein	186	20	6.34e-89	79.73						IPR002068 (PFAM); IPR008978 (G3DSA:2.60.40.GENE3D); PTHR47838 (PANTHER); IPR002068 (PROSITE_PROFILES); IPR008978 (SUPERFAMILY)	no GO terms	no GO terms
Gene_18117T	2206	1138.57	1296.32	1217.44	1138.57	1296.32	1.13855	0.187201	0.739733	1	XP_017235393.1 heat shock 70 kDa protein 14-like	240	20	1.71e-109	85.58	3	P:GO:0006457; F:GO:0005524; F:GO:0140662	P:protein folding; F:ATP binding; F:ATP-dependent protein folding chaperone			G3DSA:1.20.1270.10:FF:000002 (FUNFAM); IPR013126 (PFAM); IPR029048 (G3DSA:1.20.1270.GENE3D); IPR029048 (G3DSA:1.20.1270.GENE3D); mobidb-lite (MOBIDB_LITE); PTHR45639 (PANTHER); IPR029048 (SUPERFAMILY); IPR029048 (SUPERFAMILY)	P:GO:0006457; P:GO:0009987; F:GO:0005524; F:GO:0140662; C:GO:0005622; C:GO:0005634; C:GO:0005737; C:GO:0005829; C:GO:0016020; C:GO:0043226; C:GO:0043227; C:GO:0043229; C:GO:0043231; C:GO:0110165	P:protein folding; P:cellular process; F:ATP binding; F:ATP-dependent protein folding chaperone; C:intracellular anatomical structure; C:nucleus; C:cytoplasm; C:cytosol; C:membrane; C:organelle; C:membrane-bounded organelle; C:intracellular organelle; C:intracellular membrane-bounded organelle; C:cellular anatomical entity
Gene_24212T	1477	450.869	496.41	473.64	450.869	496.41	1.10101	0.138824	0.809139	1	PSS35317.1 heat shock protein HSP 90-alpha like	178	20	2.76e-26	74.91						mobidb-lite (MOBIDB_LITE); mobidb-lite (MOBIDB_LITE); mobidb-lite (MOBIDB_LITE); mobidb-lite (MOBIDB_LITE); mobidb-lite (MOBIDB_LITE); PTHR36899 (PANTHER)	no GO terms	no GO terms
Gene_01608T	5266	130.215	138.847	134.531	130.215	138.847	1.06629	0.0926053	0.901018	1	XP_017226516.1 heat shock protein 90-5, chloroplastic	794	20	0	92.64	8	P:GO:0006457; F:GO:0005524; F:GO:0016887; F:GO:0051082; F:GO:0140662; C:GO:0005783; C:GO:0009570; C:GO:0048471	P:protein folding; F:ATP binding; F:ATP hydrolysis activity; F:unfolded protein binding; F:ATP-dependent protein folding chaperone; C:endoplasmic reticulum; C:chloroplast stroma; C:perinuclear region of cytoplasm	EC:3.6.1.15	Nucleoside-triphosphate phosphatase	IPR020575 (PRINTS); G3DSA:3.30.565.10:FF:000024 (FUNFAM); G3DSA:3.30.230.80:FF:000005 (FUNFAM); G3DSA:1.20.120.790:FF:000001 (FUNFAM); G3DSA:3.40.50.11260:FF:000005 (FUNFAM); IPR003594 (SMART); IPR001404 (PFAM); IPR003594 (PFAM); IPR036890 (G3DSA:3.30.565.GENE3D); G3DSA:3.30.230.80 (GENE3D); IPR001404 (PIRSF); IPR037196 (G3DSA:1.20.120.GENE3D); G3DSA:3.40.50.11260 (GENE3D); mobidb-lite (MOBIDB_LI…	P:GO:0006457; P:GO:0006950; P:GO:0009266; P:GO:0009408; P:GO:0009628; P:GO:0009987; P:GO:0031647; P:GO:0033554; P:GO:0034605; P:GO:0050821; P:GO:0050896; P:GO:0051716; P:GO:0065007; P:GO:0065008; F:GO:0005488; F:GO:0005515; F:GO:0005524; F:GO:0016887; F:GO:0051082; F:GO:0140662; C:GO:0005622; C:GO:0005737; C:GO:0005829; C:GO:0005886; C:GO:0016020; C:GO:0048471; C:GO:0071944; C:GO:0110165	P:protein folding; P:response to stress; P:response to temperature stimulus; P:response to heat; P:response to abiotic stimulus; P:cellular process; P:regulation of protein stability; P:cellular response to stress; P:cellular response to heat; P:protein stabilization; P:response to stimulus; P:cellular response to stimulus; P:biological regulation; P:regulation of biological quality; F:binding; F…
Gene_23097T	2820	60.2244	63.8944	62.0594	60.2244	63.8944	1.06094	0.0853408	0.937719	1	PSS02766.1 heat shock 70 protein	188	20	6.96e-114	97.55	5	P:GO:0006457; F:GO:0005524; F:GO:0051082; F:GO:0140662; C:GO:0005788	P:protein folding; F:ATP binding; F:unfolded protein binding; F:ATP-dependent protein folding chaperone; C:endoplasmic reticulum lumen			PR00301 (PRINTS); G3DSA:2.60.34.10:FF:000014 (FUNFAM); G3DSA:3.30.420.40 (GENE3D); IPR029047 (G3DSA:2.60.34.GENE3D); G3DSA:3.30.420.40 (GENE3D); IPR013126 (PFAM); IPR013126 (PANTHER); IPR029047 (SUPERFAMILY); IPR043129 (SUPERFAMILY)	P:GO:0006457; P:GO:0006458; P:GO:0006950; P:GO:0006986; P:GO:0009987; P:GO:0010033; P:GO:0033554; P:GO:0034620; P:GO:0035966; P:GO:0035967; P:GO:0042221; P:GO:0050896; P:GO:0051085; P:GO:0051716; P:GO:0061077; P:GO:0070887; P:GO:0071310; F:GO:0000166; F:GO:0003824; F:GO:0005488; F:GO:0005515; F:GO:0005524; F:GO:0016462; F:GO:0016787; F:GO:0016817; F:GO:0016818; F:GO:0016887; F:GO:0017076; F:GO:00…	P:protein folding; P:'de novo' protein folding; P:response to stress; P:response to unfolded protein; P:cellular process; P:response to organic substance; P:cellular response to stress; P:cellular response to unfolded protein; P:response to topologically incorrect protein; P:cellular response to topologically incorrect protein; P:response to chemical; P:response to stimulus; P:chaperone cofactor-…
Gene_32719T	1148	534.695	549.246	541.97	534.695	549.246	1.02721	0.0387359	0.947674	1	PSS05965.1 heat shock protein like	124	20	1.29e-15	74.15	12	P:GO:0006457; F:GO:0005524; F:GO:0008194; F:GO:0016887; F:GO:0048531; F:GO:0051082; F:GO:0140662; C:GO:0000139; C:GO:0005739; C:GO:0005783; C:GO:0009570; C:GO:0048471	P:protein folding; F:ATP binding; F:UDP-glycosyltransferase activity; F:ATP hydrolysis activity; F:beta-1,3-galactosyltransferase activity; F:unfolded protein binding; F:ATP-dependent protein folding chaperone; C:Golgi membrane; C:mitochondrion; C:endoplasmic reticulum; C:chloroplast stroma; C:perinuclear region of cytoplasm	EC:3.6.1.15; EC:2.4.1	Nucleoside-triphosphate phosphatase; Glycosyltransferases	mobidb-lite (MOBIDB_LITE); mobidb-lite (MOBIDB_LITE); mobidb-lite (MOBIDB_LITE)	no GO terms	no GO terms
Gene_01727T	5267	345.07	350.19	347.63	345.07	350.19	1.01484	0.0212521	0.975246	1	PSS24935.1 heat shock 70 protein	774	20	0	86.16	5	P:GO:0006457; F:GO:0005524; F:GO:0140662; C:GO:0005634; C:GO:0005829	P:protein folding; F:ATP binding; F:ATP-dependent protein folding chaperone; C:nucleus; C:cytosol			PR00301 (PRINTS); G3DSA:3.90.640.10:FF:000004 (FUNFAM); G3DSA:1.20.1270.10:FF:000002 (FUNFAM); G3DSA:3.30.30.30:FF:000002 (FUNFAM); G3DSA:3.30.420.40:FF:000171 (FUNFAM); G3DSA:3.30.420.40:FF:000171 (FUNFAM); G3DSA:3.30.420.40 (GENE3D); G3DSA:3.30.420.40 (GENE3D); G3DSA:3.90.640.10 (GENE3D); IPR029047 (G3DSA:2.60.34.GENE3D); IPR013126 (PFAM); IPR029048 (G3DSA:1.20.1270.GENE3D); G3DSA:3.30.30.30 (G…	P:GO:0006457; P:GO:0009987; F:GO:0005524; F:GO:0140662; C:GO:0005622; C:GO:0005634; C:GO:0005737; C:GO:0005829; C:GO:0016020; C:GO:0043226; C:GO:0043227; C:GO:0043229; C:GO:0043231; C:GO:0110165	P:protein folding; P:cellular process; F:ATP binding; F:ATP-dependent protein folding chaperone; C:intracellular anatomical structure; C:nucleus; C:cytoplasm; C:cytosol; C:membrane; C:organelle; C:membrane-bounded organelle; C:intracellular organelle; C:intracellular membrane-bounded organelle; C:cellular anatomical entity
Gene_03885T	4166	623.404	629.114	626.259	623.404	629.114	1.00916	0.0131538	0.983325	1	KAF7823601.1 heat shock cognate 70 kDa protein 2	576	20	4.23e-266	82.5	10	P:GO:0034620; P:GO:0042026; P:GO:0051085; F:GO:0005524; F:GO:0016887; F:GO:0031072; F:GO:0051082; F:GO:0051787; F:GO:0140662; C:GO:0005737	P:cellular response to unfolded protein; P:protein refolding; P:chaperone cofactor-dependent protein refolding; F:ATP binding; F:ATP hydrolysis activity; F:heat shock protein binding; F:unfolded protein binding; F:misfolded protein binding; F:ATP-dependent protein folding chaperone; C:cytoplasm	EC:3.6.1.15	Nucleoside-triphosphate phosphatase	PR00301 (PRINTS); G3DSA:3.30.420.40:FF:000172 (FUNFAM); G3DSA:2.60.34.10:FF:000002 (FUNFAM); G3DSA:3.90.640.10:FF:000002 (FUNFAM); G3DSA:3.30.30.30:FF:000005 (FUNFAM); G3DSA:3.30.420.40:FF:000545 (FUNFAM); G3DSA:3.30.420.40 (GENE3D); IPR029048 (G3DSA:1.20.1270.GENE3D); IPR013126 (PFAM); G3DSA:3.30.30.30 (GENE3D); G3DSA:3.90.640.10 (GENE3D); IPR029047 (G3DSA:2.60.34.GENE3D); G3DSA:3.30.420.40 (GEN…	P:GO:0006457; P:GO:0006458; P:GO:0006950; P:GO:0006986; P:GO:0009987; P:GO:0010033; P:GO:0033554; P:GO:0034620; P:GO:0035966; P:GO:0035967; P:GO:0042221; P:GO:0050896; P:GO:0051085; P:GO:0051716; P:GO:0061077; P:GO:0070887; P:GO:0071310; F:GO:0000166; F:GO:0003824; F:GO:0005488; F:GO:0005515; F:GO:0005524; F:GO:0016462; F:GO:0016787; F:GO:0016817; F:GO:0016818; F:GO:0016887; F:GO:0017076; F:GO:00…	P:protein folding; P:'de novo' protein folding; P:response to stress; P:response to unfolded protein; P:cellular process; P:response to organic substance; P:cellular response to stress; P:cellular response to unfolded protein; P:response to topologically incorrect protein; P:cellular response to topologically incorrect protein; P:response to chemical; P:response to stimulus; P:chaperone cofactor-…
Gene_31171T	994	57.7829	57.7507	57.7668	57.7829	57.7507	0.999443	-0.000803863	1	1	KYP67197.1 heat shock protein STI	131	20	4.74e-53	94.65	3	P:GO:0006457; F:GO:0030544; F:GO:0051879	P:protein folding; F:Hsp70 protein binding; F:Hsp90 protein binding			G3DSA:1.25.40.10:FF:000010 (FUNFAM); IPR019734 (SMART); IPR011990 (G3DSA:1.25.40.GENE3D); PF13414 (PFAM); PTHR22904 (PANTHER); IPR011990 (SUPERFAMILY)	F:GO:0005488; F:GO:0005515; F:GO:0031072; F:GO:0051879	F:binding; F:protein binding; F:heat shock protein binding; F:Hsp90 protein binding
Gene_04905T	3343	275.079	272.78	273.929	275.079	272.78	0.991642	-0.0121092	0.992627	1	PKU86285.1 heat shock cognate 70 kDa protein	523	20	6.24e-240	82.48	10	P:GO:0034620; P:GO:0042026; P:GO:0051085; F:GO:0005524; F:GO:0016887; F:GO:0031072; F:GO:0051082; F:GO:0051787; F:GO:0140662; C:GO:0005737	P:cellular response to unfolded protein; P:protein refolding; P:chaperone cofactor-dependent protein refolding; F:ATP binding; F:ATP hydrolysis activity; F:heat shock protein binding; F:unfolded protein binding; F:misfolded protein binding; F:ATP-dependent protein folding chaperone; C:cytoplasm	EC:3.6.1.15	Nucleoside-triphosphate phosphatase	PR00301 (PRINTS); G3DSA:3.90.640.10:FF:000002 (FUNFAM); G3DSA:2.60.34.10:FF:000002 (FUNFAM); G3DSA:3.30.420.40:FF:000545 (FUNFAM); G3DSA:3.30.420.40 (GENE3D); IPR029047 (G3DSA:2.60.34.GENE3D); G3DSA:3.30.420.40 (GENE3D); G3DSA:3.90.640.10 (GENE3D); IPR013126 (PFAM); IPR029048 (G3DSA:1.20.1270.GENE3D); IPR013126 (PANTHER); IPR018181 (PROSITE_PATTERNS); IPR018181 (PROSITE_PATTERNS); IPR043129 (SUPE…	P:GO:0006457; P:GO:0006458; P:GO:0006950; P:GO:0006986; P:GO:0009987; P:GO:0010033; P:GO:0033554; P:GO:0034620; P:GO:0035966; P:GO:0035967; P:GO:0042221; P:GO:0050896; P:GO:0051085; P:GO:0051716; P:GO:0061077; P:GO:0070887; P:GO:0071310; F:GO:0000166; F:GO:0003824; F:GO:0005488; F:GO:0005515; F:GO:0005524; F:GO:0016462; F:GO:0016787; F:GO:0016817; F:GO:0016818; F:GO:0016887; F:GO:0017076; F:GO:00…	P:protein folding; P:'de novo' protein folding; P:response to stress; P:response to unfolded protein; P:cellular process; P:response to organic substance; P:cellular response to stress; P:cellular response to unfolded protein; P:response to topologically incorrect protein; P:cellular response to topologically incorrect protein; P:response to chemical; P:response to stimulus; P:chaperone cofactor-…
Gene_26180T	1454	148.933	146.22	147.577	148.933	146.22	0.98178	-0.0265277	0.981766	1	PSS06409.1 heat shock 22 protein	163	20	5.84e-72	78.01	1	C:GO:0016020	C:membrane			mobidb-lite (MOBIDB_LITE); PTHR33879 (PANTHER); cd06464 (CDD)	no GO terms	no GO terms
Gene_29741T	889	290.542	277.695	284.118	290.542	277.695	0.955782	-0.0652469	0.920268	1	XP_017235393.1 heat shock 70 kDa protein 14-like	139	20	8.87e-65	86.96	3	P:GO:0006457; F:GO:0005524; F:GO:0140662	P:protein folding; F:ATP binding; F:ATP-dependent protein folding chaperone			G3DSA:1.20.1270.10:FF:000002 (FUNFAM); IPR029048 (G3DSA:1.20.1270.GENE3D); IPR013126 (PFAM); PTHR45639 (PANTHER); IPR029048 (SUPERFAMILY)	P:GO:0006457; P:GO:0009987; F:GO:0005524; F:GO:0140662; C:GO:0005622; C:GO:0005634; C:GO:0005737; C:GO:0005829; C:GO:0016020; C:GO:0043226; C:GO:0043227; C:GO:0043229; C:GO:0043231; C:GO:0110165	P:protein folding; P:cellular process; F:ATP binding; F:ATP-dependent protein folding chaperone; C:intracellular anatomical structure; C:nucleus; C:cytoplasm; C:cytosol; C:membrane; C:organelle; C:membrane-bounded organelle; C:intracellular organelle; C:intracellular membrane-bounded organelle; C:cellular anatomical entity
Gene_22903T	1538	2999.01	2816.27	2907.64	2999.01	2816.27	0.939065	-0.0907032	0.883829	1	XP_017240621.1 15.4 kDa class V heat shock protein	190	20	3.96e-77	88.75	7	P:GO:0006457; P:GO:0009408; P:GO:0009651; P:GO:0042542; P:GO:0051259; F:GO:0043621; F:GO:0051082	P:protein folding; P:response to heat; P:response to salt stress; P:response to hydrogen peroxide; P:protein complex oligomerization; F:protein self-association; F:unfolded protein binding			IPR002068 (PFAM); IPR008978 (G3DSA:2.60.40.GENE3D); PIRSR036514-1 (PIRSR); IPR031107 (PANTHER); IPR002068 (PROSITE_PROFILES); IPR008978 (SUPERFAMILY)	P:GO:0006457; P:GO:0006950; P:GO:0006970; P:GO:0006979; P:GO:0009266; P:GO:0009408; P:GO:0009628; P:GO:0009987; P:GO:0016043; P:GO:0022607; P:GO:0042221; P:GO:0043933; P:GO:0044085; P:GO:0050896; P:GO:0065003; P:GO:0071840; P:GO:1901700; F:GO:0005488; F:GO:0005515; F:GO:0051082	P:protein folding; P:response to stress; P:response to osmotic stress; P:response to oxidative stress; P:response to temperature stimulus; P:response to heat; P:response to abiotic stimulus; P:cellular process; P:cellular component organization; P:cellular component assembly; P:response to chemical; P:protein-containing complex organization; P:cellular component biogenesis; P:response to stimulus…
Gene_07746T	3005	124.518	115.501	120.01	124.518	115.501	0.927588	-0.108445	0.889821	1	PSS10361.1 heat shock 70 protein	424	20	2.29e-246	91.74	6	P:GO:0006457; F:GO:0005524; F:GO:0140662; C:GO:0005634; C:GO:0005788; C:GO:0005829	P:protein folding; F:ATP binding; F:ATP-dependent protein folding chaperone; C:nucleus; C:endoplasmic reticulum lumen; C:cytosol			PR00301 (PRINTS); G3DSA:3.30.420.40:FF:000171 (FUNFAM); G3DSA:3.90.640.10:FF:000004 (FUNFAM); G3DSA:3.30.30.30:FF:000002 (FUNFAM); G3DSA:3.30.420.40:FF:000171 (FUNFAM); G3DSA:3.30.420.40 (GENE3D); IPR013126 (PFAM); G3DSA:3.30.30.30 (GENE3D); G3DSA:3.30.420.40 (GENE3D); G3DSA:3.90.640.10 (GENE3D); PTHR45639 (PANTHER); cd10228 (CDD); IPR043129 (SUPERFAMILY); IPR043129 (SUPERFAMILY)	P:GO:0006457; P:GO:0009987; F:GO:0005524; F:GO:0140662; C:GO:0005622; C:GO:0005634; C:GO:0005737; C:GO:0005829; C:GO:0016020; C:GO:0043226; C:GO:0043227; C:GO:0043229; C:GO:0043231; C:GO:0110165	P:protein folding; P:cellular process; F:ATP binding; F:ATP-dependent protein folding chaperone; C:intracellular anatomical structure; C:nucleus; C:cytoplasm; C:cytosol; C:membrane; C:organelle; C:membrane-bounded organelle; C:intracellular organelle; C:intracellular membrane-bounded organelle; C:cellular anatomical entity
Gene_32580T	860	160.327	148.677	154.502	160.327	148.677	0.927337	-0.108834	0.87987	1	GEV93311.1 stromal 70 kDa heat shock-related protein, chloroplastic	124	20	2.75e-50	90.09	4	P:GO:0006457; P:GO:0006950; F:GO:0005524; F:GO:0140662	P:protein folding; P:response to stress; F:ATP binding; F:ATP-dependent protein folding chaperone			PR00301 (PRINTS); G3DSA:3.30.420.40:FF:000028 (FUNFAM); IPR013126 (PFAM); G3DSA:3.30.420.40 (GENE3D); IPR013126 (PANTHER); IPR043129 (SUPERFAMILY)	P:GO:0006457; P:GO:0006458; P:GO:0006950; P:GO:0006986; P:GO:0009987; P:GO:0010033; P:GO:0033554; P:GO:0034620; P:GO:0035966; P:GO:0035967; P:GO:0042221; P:GO:0050896; P:GO:0051085; P:GO:0051716; P:GO:0061077; P:GO:0070887; P:GO:0071310; F:GO:0000166; F:GO:0003824; F:GO:0005488; F:GO:0005515; F:GO:0005524; F:GO:0016462; F:GO:0016787; F:GO:0016817; F:GO:0016818; F:GO:0016887; F:GO:0017076; F:GO:00…	P:protein folding; P:'de novo' protein folding; P:response to stress; P:response to unfolded protein; P:cellular process; P:response to organic substance; P:cellular response to stress; P:cellular response to unfolded protein; P:response to topologically incorrect protein; P:cellular response to topologically incorrect protein; P:response to chemical; P:response to stimulus; P:chaperone cofactor-…
Gene_01852T	5418	1935.32	1719	1827.16	1935.32	1719	0.888228	-0.170998	0.769818	1	XP_017247293.1 heat shock 70 kDa protein 17-like	759	20	0	86.08	6	P:GO:0006457; P:GO:1903298; F:GO:0005524; F:GO:0140662; C:GO:0016020; C:GO:0034663	P:protein folding; P:negative regulation of hypoxia-induced intrinsic apoptotic signaling pathway; F:ATP binding; F:ATP-dependent protein folding chaperone; C:membrane; C:endoplasmic reticulum chaperone complex			Coil (COILS); PR00301 (PRINTS); G3DSA:1.20.1270.10:FF:000002 (FUNFAM); G3DSA:3.90.640.10:FF:000004 (FUNFAM); G3DSA:3.30.420.40 (GENE3D); IPR013126 (PFAM); G3DSA:3.90.640.10 (GENE3D); IPR029048 (G3DSA:1.20.1270.GENE3D); IPR029047 (G3DSA:2.60.34.GENE3D); G3DSA:3.30.30.30 (GENE3D); G3DSA:3.30.420.40 (GENE3D); mobidb-lite (MOBIDB_LITE); PTHR45639 (PANTHER); IPR018181 (PROSITE_PATTERNS); cd10230 (CDD)…	P:GO:0001666; P:GO:0006915; P:GO:0006950; P:GO:0006986; P:GO:0007154; P:GO:0007165; P:GO:0008219; P:GO:0009628; P:GO:0009966; P:GO:0009968; P:GO:0009987; P:GO:0010033; P:GO:0010646; P:GO:0010648; P:GO:0010941; P:GO:0012501; P:GO:0023051; P:GO:0023052; P:GO:0023057; P:GO:0030968; P:GO:0033554; P:GO:0034620; P:GO:0034976; P:GO:0035556; P:GO:0035966; P:GO:0035967; P:GO:0036293; P:GO:0042221; P:GO:00…	P:response to hypoxia; P:apoptotic process; P:response to stress; P:response to unfolded protein; P:cell communication; P:signal transduction; P:cell death; P:response to abiotic stimulus; P:regulation of signal transduction; P:negative regulation of signal transduction; P:cellular process; P:response to organic substance; P:regulation of cell communication; P:negative regulation of cell communic…
Gene_30782T	854	43.1337	36.8621	39.9979	43.1337	36.8621	0.854602	-0.226675	0.838378	1	XP_021650222.1 heat shock 70 kDa protein 14-like	133	20	5.42e-58	87.34	3	P:GO:0006457; F:GO:0005524; F:GO:0140662	P:protein folding; F:ATP binding; F:ATP-dependent protein folding chaperone			G3DSA:1.20.1270.10:FF:000002 (FUNFAM); IPR013126 (PFAM); IPR029048 (G3DSA:1.20.1270.GENE3D); PTHR45639 (PANTHER); IPR029048 (SUPERFAMILY)	P:GO:0006457; P:GO:0009987; F:GO:0005524; F:GO:0140662; C:GO:0005622; C:GO:0005634; C:GO:0005737; C:GO:0005829; C:GO:0016020; C:GO:0043226; C:GO:0043227; C:GO:0043229; C:GO:0043231; C:GO:0110165	P:protein folding; P:cellular process; F:ATP binding; F:ATP-dependent protein folding chaperone; C:intracellular anatomical structure; C:nucleus; C:cytoplasm; C:cytosol; C:membrane; C:organelle; C:membrane-bounded organelle; C:intracellular organelle; C:intracellular membrane-bounded organelle; C:cellular anatomical entity
Gene_23103T	1411	604.686	495.181	549.933	604.686	495.181	0.818907	-0.288228	0.613318	1	PSS35317.1 heat shock protein HSP 90-alpha like	188	17	6.6e-09	64.44						Coil (COILS); mobidb-lite (MOBIDB_LITE); mobidb-lite (MOBIDB_LITE); mobidb-lite (MOBIDB_LITE); mobidb-lite (MOBIDB_LITE); PTHR36899 (PANTHER)	no GO terms	no GO terms
Gene_14176T	2900	473.657	378.451	426.054	473.657	378.451	0.798999	-0.323734	0.57515	1	XP_042433656.1 heat shock 70 kDa protein 4	294	20	1.11e-166	91.6	10	P:GO:0034620; P:GO:0042026; P:GO:0051085; F:GO:0005524; F:GO:0016887; F:GO:0031072; F:GO:0051082; F:GO:0051787; F:GO:0140662; C:GO:0005737	P:cellular response to unfolded protein; P:protein refolding; P:chaperone cofactor-dependent protein refolding; F:ATP binding; F:ATP hydrolysis activity; F:heat shock protein binding; F:unfolded protein binding; F:misfolded protein binding; F:ATP-dependent protein folding chaperone; C:cytoplasm	EC:3.6.1.15	Nucleoside-triphosphate phosphatase	PR00301 (PRINTS); G3DSA:3.30.420.40:FF:000172 (FUNFAM); G3DSA:3.30.30.30:FF:000001 (FUNFAM); G3DSA:3.90.640.10:FF:000002 (FUNFAM); G3DSA:3.30.420.40:FF:000545 (FUNFAM); G3DSA:3.30.30.30 (GENE3D); G3DSA:3.90.640.10 (GENE3D); G3DSA:3.30.420.40 (GENE3D); G3DSA:3.30.420.40 (GENE3D); IPR013126 (PFAM); IPR013126 (PANTHER); IPR018181 (PROSITE_PATTERNS); IPR043129 (SUPERFAMILY); IPR043129 (SUPERFAMILY)	P:GO:0006457; P:GO:0006458; P:GO:0006950; P:GO:0006986; P:GO:0009987; P:GO:0010033; P:GO:0033554; P:GO:0034620; P:GO:0035966; P:GO:0035967; P:GO:0042221; P:GO:0050896; P:GO:0051085; P:GO:0051716; P:GO:0061077; P:GO:0070887; P:GO:0071310; F:GO:0000166; F:GO:0003824; F:GO:0005488; F:GO:0005515; F:GO:0005524; F:GO:0016462; F:GO:0016787; F:GO:0016817; F:GO:0016818; F:GO:0016887; F:GO:0017076; F:GO:00…	P:protein folding; P:'de novo' protein folding; P:response to stress; P:response to unfolded protein; P:cellular process; P:response to organic substance; P:cellular response to stress; P:cellular response to unfolded protein; P:response to topologically incorrect protein; P:cellular response to topologically incorrect protein; P:response to chemical; P:response to stimulus; P:chaperone cofactor-…
Gene_24418T	1059	82.1982	65.1231	73.6606	82.1982	65.1231	0.79227	-0.335937	0.68324	1	XP_021656936.1 heat shock protein 90-6, mitochondrial-like	176	20	2.62e-98	95.39	5	P:GO:0006457; F:GO:0005524; F:GO:0016887; F:GO:0051082; F:GO:0140662	P:protein folding; F:ATP binding; F:ATP hydrolysis activity; F:unfolded protein binding; F:ATP-dependent protein folding chaperone	EC:3.6.1.15	Nucleoside-triphosphate phosphatase	IPR020575 (PRINTS); IPR036890 (G3DSA:3.30.565.GENE3D); IPR003594 (PFAM); IPR001404 (PANTHER); IPR020575 (CDD); IPR036890 (SUPERFAMILY)	P:GO:0006457; P:GO:0006950; P:GO:0009266; P:GO:0009408; P:GO:0009628; P:GO:0009987; P:GO:0031647; P:GO:0033554; P:GO:0034605; P:GO:0050821; P:GO:0050896; P:GO:0051716; P:GO:0065007; P:GO:0065008; F:GO:0005488; F:GO:0005515; F:GO:0005524; F:GO:0016887; F:GO:0051082; F:GO:0140662; C:GO:0005622; C:GO:0005737; C:GO:0005829; C:GO:0005886; C:GO:0016020; C:GO:0048471; C:GO:0071944; C:GO:0110165	P:protein folding; P:response to stress; P:response to temperature stimulus; P:response to heat; P:response to abiotic stimulus; P:cellular process; P:regulation of protein stability; P:cellular response to stress; P:cellular response to heat; P:protein stabilization; P:response to stimulus; P:cellular response to stimulus; P:biological regulation; P:regulation of biological quality; F:binding; F…
Gene_01606T	5131	3394.54	2644.24	3019.39	3394.54	2644.24	0.77897	-0.360361	0.558278	1	XP_052178843.1 heat shock protein 90-6, mitochondrial	795	20	0	90.77	7	P:GO:0006457; F:GO:0005524; F:GO:0016887; F:GO:0046872; F:GO:0051082; F:GO:0140662; C:GO:0005634	P:protein folding; F:ATP binding; F:ATP hydrolysis activity; F:metal ion binding; F:unfolded protein binding; F:ATP-dependent protein folding chaperone; C:nucleus	EC:3.6.1.15	Nucleoside-triphosphate phosphatase	IPR020575 (PRINTS); G3DSA:3.30.230.80:FF:000005 (FUNFAM); G3DSA:1.20.120.790:FF:000001 (FUNFAM); G3DSA:3.40.50.11260:FF:000005 (FUNFAM); G3DSA:3.30.565.10:FF:000024 (FUNFAM); IPR003594 (SMART); G3DSA:3.40.50.11260 (GENE3D); IPR003594 (PFAM); IPR036890 (G3DSA:3.30.565.GENE3D); IPR037196 (G3DSA:1.20.120.GENE3D); G3DSA:3.30.230.80 (GENE3D); IPR001404 (PIRSF); IPR001404 (PFAM); mobidb-lite (MOBIDB_LI…	P:GO:0006457; P:GO:0006950; P:GO:0009266; P:GO:0009408; P:GO:0009628; P:GO:0009987; P:GO:0031647; P:GO:0033554; P:GO:0034605; P:GO:0050821; P:GO:0050896; P:GO:0051716; P:GO:0065007; P:GO:0065008; F:GO:0005488; F:GO:0005515; F:GO:0005524; F:GO:0016887; F:GO:0051082; F:GO:0140662; C:GO:0005622; C:GO:0005737; C:GO:0005829; C:GO:0005886; C:GO:0016020; C:GO:0048471; C:GO:0071944; C:GO:0110165	P:protein folding; P:response to stress; P:response to temperature stimulus; P:response to heat; P:response to abiotic stimulus; P:cellular process; P:regulation of protein stability; P:cellular response to stress; P:cellular response to heat; P:protein stabilization; P:response to stimulus; P:cellular response to stimulus; P:biological regulation; P:regulation of biological quality; F:binding; F…
Gene_27754T	908	56.969	44.2346	50.6018	56.969	44.2346	0.776467	-0.365004	0.696529	1	ADW66137.1 heat shock protein 90	151	20	3.14e-92	96.73	6	P:GO:0006457; F:GO:0005524; F:GO:0016887; F:GO:0051082; F:GO:0140662; C:GO:0005739	P:protein folding; F:ATP binding; F:ATP hydrolysis activity; F:unfolded protein binding; F:ATP-dependent protein folding chaperone; C:mitochondrion	EC:3.6.1.15	Nucleoside-triphosphate phosphatase	G3DSA:3.40.50.11260:FF:000005 (FUNFAM); IPR001404 (PFAM); G3DSA:3.40.50.11260 (GENE3D); G3DSA:3.30.230.80 (GENE3D); IPR001404 (PANTHER); IPR020568 (SUPERFAMILY)	P:GO:0006457; P:GO:0006950; P:GO:0009266; P:GO:0009408; P:GO:0009628; P:GO:0009987; P:GO:0031647; P:GO:0033554; P:GO:0034605; P:GO:0050821; P:GO:0050896; P:GO:0051716; P:GO:0065007; P:GO:0065008; F:GO:0005488; F:GO:0005515; F:GO:0005524; F:GO:0016887; F:GO:0051082; F:GO:0140662; C:GO:0005622; C:GO:0005737; C:GO:0005829; C:GO:0005886; C:GO:0016020; C:GO:0048471; C:GO:0071944; C:GO:0110165	P:protein folding; P:response to stress; P:response to temperature stimulus; P:response to heat; P:response to abiotic stimulus; P:cellular process; P:regulation of protein stability; P:cellular response to stress; P:cellular response to heat; P:protein stabilization; P:response to stimulus; P:cellular response to stimulus; P:biological regulation; P:regulation of biological quality; F:binding; F…
Gene_28670T	937	17.9046	13.5161	15.7103	17.9046	13.5161	0.754898	-0.405646	0.808426	1	XP_030947571.1 heat shock 22 kDa protein, mitochondrial-like	146	20	5.72e-08	53.08						IPR044656 (PANTHER)	no GO terms	no GO terms
Gene_29193T	910	67.549	50.3783	58.9636	67.549	50.3783	0.745803	-0.423133	0.628715	1	XP_022855657.1 heat shock 70 kDa protein 6, chloroplastic-like	143	20	1.08e-83	98.26	5	P:GO:0006457; P:GO:0006950; F:GO:0005524; F:GO:0051082; F:GO:0140662	P:protein folding; P:response to stress; F:ATP binding; F:unfolded protein binding; F:ATP-dependent protein folding chaperone			Coil (COILS); G3DSA:3.90.640.10:FF:000003 (FUNFAM); IPR013126 (PFAM); G3DSA:3.30.420.40 (GENE3D); G3DSA:3.90.640.10 (GENE3D); IPR013126 (PANTHER); IPR018181 (PROSITE_PATTERNS); IPR043129 (SUPERFAMILY)	P:GO:0006457; P:GO:0006458; P:GO:0006950; P:GO:0006986; P:GO:0009987; P:GO:0010033; P:GO:0033554; P:GO:0034620; P:GO:0035966; P:GO:0035967; P:GO:0042221; P:GO:0050896; P:GO:0051085; P:GO:0051716; P:GO:0061077; P:GO:0070887; P:GO:0071310; F:GO:0000166; F:GO:0003824; F:GO:0005488; F:GO:0005515; F:GO:0005524; F:GO:0016462; F:GO:0016787; F:GO:0016817; F:GO:0016818; F:GO:0016887; F:GO:0017076; F:GO:00…	P:protein folding; P:'de novo' protein folding; P:response to stress; P:response to unfolded protein; P:cellular process; P:response to organic substance; P:cellular response to stress; P:cellular response to unfolded protein; P:response to topologically incorrect protein; P:cellular response to topologically incorrect protein; P:response to chemical; P:response to stimulus; P:chaperone cofactor-…
Gene_05490T	4459	2038.68	1460.97	1749.82	2038.68	1460.97	0.716626	-0.480707	0.406358	1	XP_017226516.1 heat shock protein 90-5, chloroplastic	499	20	1.78e-276	91.85	8	P:GO:0006457; F:GO:0005524; F:GO:0016887; F:GO:0051082; F:GO:0140662; C:GO:0005783; C:GO:0009570; C:GO:0048471	P:protein folding; F:ATP binding; F:ATP hydrolysis activity; F:unfolded protein binding; F:ATP-dependent protein folding chaperone; C:endoplasmic reticulum; C:chloroplast stroma; C:perinuclear region of cytoplasm	EC:3.6.1.15	Nucleoside-triphosphate phosphatase	IPR020575 (PRINTS); G3DSA:3.30.230.80:FF:000005 (FUNFAM); G3DSA:3.30.565.10:FF:000024 (FUNFAM); IPR003594 (SMART); IPR036890 (G3DSA:3.30.565.GENE3D); G3DSA:3.30.230.80 (GENE3D); IPR003594 (PFAM); IPR001404 (PFAM); IPR001404 (PIRSF); mobidb-lite (MOBIDB_LITE); IPR001404 (PANTHER); IPR019805 (PROSITE_PATTERNS); IPR020575 (CDD); IPR036890 (SUPERFAMILY); IPR020568 (SUPERFAMILY)	P:GO:0006457; P:GO:0006950; P:GO:0009266; P:GO:0009408; P:GO:0009628; P:GO:0009987; P:GO:0031647; P:GO:0033554; P:GO:0034605; P:GO:0050821; P:GO:0050896; P:GO:0051716; P:GO:0065007; P:GO:0065008; F:GO:0005488; F:GO:0005515; F:GO:0005524; F:GO:0016887; F:GO:0051082; F:GO:0140662; C:GO:0005622; C:GO:0005737; C:GO:0005829; C:GO:0005886; C:GO:0016020; C:GO:0048471; C:GO:0071944; C:GO:0110165	P:protein folding; P:response to stress; P:response to temperature stimulus; P:response to heat; P:response to abiotic stimulus; P:cellular process; P:regulation of protein stability; P:cellular response to stress; P:cellular response to heat; P:protein stabilization; P:response to stimulus; P:cellular response to stimulus; P:biological regulation; P:regulation of biological quality; F:binding; F…
Gene_28391T	1048	66.7351	46.692	56.7136	66.7351	46.692	0.699662	-0.51527	0.556873	1	XP_022855657.1 heat shock 70 kDa protein 6, chloroplastic-like	148	20	1.45e-83	97.91	6	P:GO:0006457; P:GO:0006950; F:GO:0005524; F:GO:0051082; F:GO:0140662; C:GO:0009507	P:protein folding; P:response to stress; F:ATP binding; F:unfolded protein binding; F:ATP-dependent protein folding chaperone; C:chloroplast			Coil (COILS); G3DSA:3.90.640.10:FF:000003 (FUNFAM); G3DSA:3.90.640.10 (GENE3D); G3DSA:3.30.420.40 (GENE3D); IPR013126 (PFAM); IPR013126 (PANTHER); IPR018181 (PROSITE_PATTERNS); IPR043129 (SUPERFAMILY)	P:GO:0006457; P:GO:0006458; P:GO:0006950; P:GO:0006986; P:GO:0009987; P:GO:0010033; P:GO:0033554; P:GO:0034620; P:GO:0035966; P:GO:0035967; P:GO:0042221; P:GO:0050896; P:GO:0051085; P:GO:0051716; P:GO:0061077; P:GO:0070887; P:GO:0071310; F:GO:0000166; F:GO:0003824; F:GO:0005488; F:GO:0005515; F:GO:0005524; F:GO:0016462; F:GO:0016787; F:GO:0016817; F:GO:0016818; F:GO:0016887; F:GO:0017076; F:GO:00…	P:protein folding; P:'de novo' protein folding; P:response to stress; P:response to unfolded protein; P:cellular process; P:response to organic substance; P:cellular response to stress; P:cellular response to unfolded protein; P:response to topologically incorrect protein; P:cellular response to topologically incorrect protein; P:response to chemical; P:response to stimulus; P:chaperone cofactor-…
Gene_22412T	2851	1530.84	1059.17	1295.01	1530.84	1059.17	0.69189	-0.531386	0.349423	1	PSS31523.1 heat shock protein	194	20	3.03e-119	89.19						IPR010410 (PFAM); mobidb-lite (MOBIDB_LITE); IPR010410 (PANTHER)	no GO terms	no GO terms
Gene_34371T	968	132.656	90.9266	111.792	132.656	90.9266	0.685429	-0.54492	0.445851	1	XP_052178130.1 heat shock 70 kDa protein 17	117	20	2.7e-30	79.94	6	P:GO:0006457; P:GO:1903298; F:GO:0005524; F:GO:0140662; C:GO:0016020; C:GO:0034663	P:protein folding; P:negative regulation of hypoxia-induced intrinsic apoptotic signaling pathway; F:ATP binding; F:ATP-dependent protein folding chaperone; C:membrane; C:endoplasmic reticulum chaperone complex			Coil (COILS); mobidb-lite (MOBIDB_LITE); mobidb-lite (MOBIDB_LITE); mobidb-lite (MOBIDB_LITE)	no GO terms	no GO terms
Gene_20123T	1476	147.306	89.6979	118.502	147.306	89.6979	0.608924	-0.715667	0.308015	1	GEW25787.1 heat shock cognate 70 kDa protein 2-like	217	20	3.03e-65	60.44	5	P:GO:0006457; P:GO:0006950; F:GO:0000166; F:GO:0005524; F:GO:0140662	P:protein folding; P:response to stress; F:nucleotide binding; F:ATP binding; F:ATP-dependent protein folding chaperone			Coil (COILS); PR00301 (PRINTS); G3DSA:3.30.420.40 (GENE3D); IPR029048 (G3DSA:1.20.1270.GENE3D); G3DSA:3.30.420.40 (GENE3D); IPR013126 (PFAM); IPR013126 (PANTHER); IPR018181 (PROSITE_PATTERNS); IPR029048 (SUPERFAMILY); IPR043129 (SUPERFAMILY)	P:GO:0006457; P:GO:0006458; P:GO:0006950; P:GO:0006986; P:GO:0009987; P:GO:0010033; P:GO:0033554; P:GO:0034620; P:GO:0035966; P:GO:0035967; P:GO:0042221; P:GO:0050896; P:GO:0051085; P:GO:0051716; P:GO:0061077; P:GO:0070887; P:GO:0071310; F:GO:0000166; F:GO:0003824; F:GO:0005488; F:GO:0005515; F:GO:0005524; F:GO:0016462; F:GO:0016787; F:GO:0016817; F:GO:0016818; F:GO:0016887; F:GO:0017076; F:GO:00…	P:protein folding; P:'de novo' protein folding; P:response to stress; P:response to unfolded protein; P:cellular process; P:response to organic substance; P:cellular response to stress; P:cellular response to unfolded protein; P:response to topologically incorrect protein; P:cellular response to topologically incorrect protein; P:response to chemical; P:response to stimulus; P:chaperone cofactor-…
Gene_27776T	908	74.8736	45.4633	60.1684	74.8736	45.4633	0.607201	-0.719754	0.397034	1	XP_017247293.1 heat shock 70 kDa protein 17-like	151	20	6.63e-63	85.29	5	P:GO:0006457; P:GO:1903298; F:GO:0005524; F:GO:0140662; C:GO:0034663	P:protein folding; P:negative regulation of hypoxia-induced intrinsic apoptotic signaling pathway; F:ATP binding; F:ATP-dependent protein folding chaperone; C:endoplasmic reticulum chaperone complex			IPR029047 (G3DSA:2.60.34.GENE3D); mobidb-lite (MOBIDB_LITE); mobidb-lite (MOBIDB_LITE); mobidb-lite (MOBIDB_LITE); mobidb-lite (MOBIDB_LITE)	no GO terms	no GO terms
Gene_28106T	894	34.9953	17.2023	26.0988	34.9953	17.2023	0.491562	-1.02456	0.367987	1	XP_028123099.1 heat shock 70 kDa protein 16	149	20	6.16e-78	89.29	6	P:GO:0006457; F:GO:0005524; F:GO:0140662; C:GO:0005634; C:GO:0005788; C:GO:0005829	P:protein folding; F:ATP binding; F:ATP-dependent protein folding chaperone; C:nucleus; C:endoplasmic reticulum lumen; C:cytosol			IPR029048 (G3DSA:1.20.1270.GENE3D); PTHR45639 (PANTHER); IPR029048 (SUPERFAMILY)	P:GO:0006457; P:GO:0009987; C:GO:0005622; C:GO:0005634; C:GO:0005737; C:GO:0005829; C:GO:0016020; C:GO:0043226; C:GO:0043227; C:GO:0043229; C:GO:0043231; C:GO:0110165	P:protein folding; P:cellular process; C:intracellular anatomical structure; C:nucleus; C:cytoplasm; C:cytosol; C:membrane; C:organelle; C:membrane-bounded organelle; C:intracellular organelle; C:intracellular membrane-bounded organelle; C:cellular anatomical entity
Gene_10867T	2462	64.2936	29.4897	46.8917	64.2936	29.4897	0.458672	-1.12446	0.220359	1	POE92529.1 heat shock protein 83	351	20	7.83e-43	64.91	1	F:GO:0005488	F:binding			IPR020575 (PRINTS); IPR036890 (G3DSA:3.30.565.GENE3D); IPR001404 (PANTHER); IPR036890 (SUPERFAMILY)	P:GO:0006457; P:GO:0006950; P:GO:0009266; P:GO:0009408; P:GO:0009628; P:GO:0009987; P:GO:0031647; P:GO:0033554; P:GO:0034605; P:GO:0050821; P:GO:0050896; P:GO:0051716; P:GO:0065007; P:GO:0065008; F:GO:0005488; F:GO:0005515; F:GO:0005524; F:GO:0016887; F:GO:0051082; F:GO:0140662; C:GO:0005622; C:GO:0005737; C:GO:0005829; C:GO:0005886; C:GO:0016020; C:GO:0048471; C:GO:0071944; C:GO:0110165	P:protein folding; P:response to stress; P:response to temperature stimulus; P:response to heat; P:response to abiotic stimulus; P:cellular process; P:regulation of protein stability; P:cellular response to stress; P:cellular response to heat; P:protein stabilization; P:response to stimulus; P:cellular response to stimulus; P:biological regulation; P:regulation of biological quality; F:binding; F…
Gene_24588T	1513	36.6229	14.7449	25.6839	36.6229	14.7449	0.402612	-1.31254	0.250853	1	KAJ7977113.1 heat shock cognate 70 kDa protein	175	20	2.84e-18	50.41	1	F:GO:0005488	F:binding			G3DSA:3.90.640.10 (GENE3D); IPR013126 (PFAM); IPR013126 (PANTHER); IPR043129 (SUPERFAMILY)	P:GO:0006457; P:GO:0006458; P:GO:0006950; P:GO:0006986; P:GO:0009987; P:GO:0010033; P:GO:0033554; P:GO:0034620; P:GO:0035966; P:GO:0035967; P:GO:0042221; P:GO:0050896; P:GO:0051085; P:GO:0051716; P:GO:0061077; P:GO:0070887; P:GO:0071310; F:GO:0000166; F:GO:0003824; F:GO:0005488; F:GO:0005515; F:GO:0005524; F:GO:0016462; F:GO:0016787; F:GO:0016817; F:GO:0016818; F:GO:0016887; F:GO:0017076; F:GO:00…	P:protein folding; P:'de novo' protein folding; P:response to stress; P:response to unfolded protein; P:cellular process; P:response to organic substance; P:cellular response to stress; P:cellular response to unfolded protein; P:response to topologically incorrect protein; P:cellular response to topologically incorrect protein; P:response to chemical; P:response to stimulus; P:chaperone cofactor-…
Gene_03825T	4196	54.5275	20.8885	37.708	54.5275	20.8885	0.383083	-1.38427	0.16261	1	XP_017219754.1 heat shock 70 kDa protein, mitochondrial-like	579	20	0	93.61	10	P:GO:0034620; P:GO:0042026; P:GO:0051085; F:GO:0005524; F:GO:0016887; F:GO:0031072; F:GO:0051082; F:GO:0051787; F:GO:0140662; C:GO:0005739	P:cellular response to unfolded protein; P:protein refolding; P:chaperone cofactor-dependent protein refolding; F:ATP binding; F:ATP hydrolysis activity; F:heat shock protein binding; F:unfolded protein binding; F:misfolded protein binding; F:ATP-dependent protein folding chaperone; C:mitochondrion	EC:3.6.1.15	Nucleoside-triphosphate phosphatase	Coil (COILS); PR00301 (PRINTS); G3DSA:2.60.34.10:FF:000014 (FUNFAM); G3DSA:3.30.420.40:FF:000020 (FUNFAM); G3DSA:3.30.420.40:FF:000004 (FUNFAM); G3DSA:3.30.30.30:FF:000003 (FUNFAM); G3DSA:3.90.640.10:FF:000003 (FUNFAM); IPR013126 (PFAM); IPR029047 (G3DSA:2.60.34.GENE3D); G3DSA:3.30.420.40 (GENE3D); IPR012725 (NCBIFAM); G3DSA:3.90.640.10 (GENE3D); G3DSA:3.30.420.40 (GENE3D); IPR013126 (PANTHER); I…	P:GO:0006457; P:GO:0006458; P:GO:0006950; P:GO:0006986; P:GO:0009987; P:GO:0010033; P:GO:0033554; P:GO:0034620; P:GO:0035966; P:GO:0035967; P:GO:0042221; P:GO:0050896; P:GO:0051085; P:GO:0051716; P:GO:0061077; P:GO:0070887; P:GO:0071310; F:GO:0000166; F:GO:0003824; F:GO:0005488; F:GO:0005515; F:GO:0005524; F:GO:0016462; F:GO:0016787; F:GO:0016817; F:GO:0016818; F:GO:0016887; F:GO:0017076; F:GO:00…	P:protein folding; P:'de novo' protein folding; P:response to stress; P:response to unfolded protein; P:cellular process; P:response to organic substance; P:cellular response to stress; P:cellular response to unfolded protein; P:response to topologically incorrect protein; P:cellular response to topologically incorrect protein; P:response to chemical; P:response to stimulus; P:chaperone cofactor-…
Gene_37613T	893	13.0215	4.91495	8.96822	13.0215	4.91495	0.377449	-1.40565	0.451702	1	XP_021288512.1 21.7 kDa class VI heat shock protein isoform X1	105	20	2.93e-48	84.43						PTHR47838 (PANTHER)	no GO terms	no GO terms
Gene_08117T	2879	63.4798	20.8885	42.1842	63.4798	20.8885	0.329058	-1.60358	0.0946642	1	XP_017247293.1 heat shock 70 kDa protein 17-like	415	20	3.53e-213	89.21	3	P:GO:0006457; F:GO:0005524; F:GO:0140662	P:protein folding; F:ATP binding; F:ATP-dependent protein folding chaperone			PR00301 (PRINTS); G3DSA:3.90.640.10:FF:000004 (FUNFAM); G3DSA:3.90.640.10 (GENE3D); IPR013126 (PFAM); G3DSA:3.30.420.40 (GENE3D); G3DSA:3.30.30.30 (GENE3D); G3DSA:3.30.420.40 (GENE3D); PTHR45639 (PANTHER); cd10230 (CDD); IPR043129 (SUPERFAMILY); IPR043129 (SUPERFAMILY)	P:GO:0001666; P:GO:0006915; P:GO:0006950; P:GO:0006986; P:GO:0007154; P:GO:0007165; P:GO:0008219; P:GO:0009628; P:GO:0009966; P:GO:0009968; P:GO:0009987; P:GO:0010033; P:GO:0010646; P:GO:0010648; P:GO:0010941; P:GO:0012501; P:GO:0023051; P:GO:0023052; P:GO:0023057; P:GO:0030968; P:GO:0033554; P:GO:0034620; P:GO:0034976; P:GO:0035556; P:GO:0035966; P:GO:0035967; P:GO:0036293; P:GO:0042221; P:GO:00…	P:response to hypoxia; P:apoptotic process; P:response to stress; P:response to unfolded protein; P:cell communication; P:signal transduction; P:cell death; P:response to abiotic stimulus; P:regulation of signal transduction; P:negative regulation of signal transduction; P:cellular process; P:response to organic substance; P:regulation of cell communication; P:negative regulation of cell communic…
Gene_34699T	734	0	0	0	0	0	NA	NA	NA	NA	ADW66137.1 heat shock protein 90	115	20	1.41e-62	95.86	5	P:GO:0006457; F:GO:0005524; F:GO:0016887; F:GO:0051082; F:GO:0140662	P:protein folding; F:ATP binding; F:ATP hydrolysis activity; F:unfolded protein binding; F:ATP-dependent protein folding chaperone	EC:3.6.1.15	Nucleoside-triphosphate phosphatase	G3DSA:3.40.50.11260:FF:000005 (FUNFAM); G3DSA:3.30.230.80 (GENE3D); IPR001404 (PFAM); G3DSA:3.40.50.11260 (GENE3D); IPR001404 (PANTHER); IPR020568 (SUPERFAMILY)	P:GO:0006457; P:GO:0006950; P:GO:0009266; P:GO:0009408; P:GO:0009628; P:GO:0009987; P:GO:0031647; P:GO:0033554; P:GO:0034605; P:GO:0050821; P:GO:0050896; P:GO:0051716; P:GO:0065007; P:GO:0065008; F:GO:0005488; F:GO:0005515; F:GO:0005524; F:GO:0016887; F:GO:0051082; F:GO:0140662; C:GO:0005622; C:GO:0005737; C:GO:0005829; C:GO:0005886; C:GO:0016020; C:GO:0048471; C:GO:0071944; C:GO:0110165	P:protein folding; P:response to stress; P:response to temperature stimulus; P:response to heat; P:response to abiotic stimulus; P:cellular process; P:regulation of protein stability; P:cellular response to stress; P:cellular response to heat; P:protein stabilization; P:response to stimulus; P:cellular response to stimulus; P:biological regulation; P:regulation of biological quality; F:binding; F…
Gene_24047T	1331	1.62769	0	0.813843	1.62769	0	0	-Inf	0.852398	1	PSS06409.1 heat shock 22 kDa protein	180	20	1.42e-44	78.36	1	C:GO:0016020	C:membrane			PTHR33879 (PANTHER)	no GO terms	no GO terms
Gene_33929T	749	8.95228	0	4.47614	8.95228	0	0	-Inf	0.143151	1	GEW25787.1 heat shock cognate 70 kDa protein 2-like	118	20	3.65e-40	80.61	3	P:GO:0006457; F:GO:0005524; F:GO:0140662	P:protein folding; F:ATP binding; F:ATP-dependent protein folding chaperone			Coil (COILS); PR00301 (PRINTS); G3DSA:3.30.420.40:FF:000028 (FUNFAM); IPR013126 (PFAM); IPR029048 (G3DSA:1.20.1270.GENE3D); G3DSA:3.30.420.40 (GENE3D); G3DSA:3.30.420.40 (GENE3D); IPR013126 (PANTHER); IPR018181 (PROSITE_PATTERNS); IPR043129 (SUPERFAMILY)	P:GO:0006457; P:GO:0006458; P:GO:0006950; P:GO:0006986; P:GO:0009987; P:GO:0010033; P:GO:0033554; P:GO:0034620; P:GO:0035966; P:GO:0035967; P:GO:0042221; P:GO:0050896; P:GO:0051085; P:GO:0051716; P:GO:0061077; P:GO:0070887; P:GO:0071310; F:GO:0000166; F:GO:0003824; F:GO:0005488; F:GO:0005515; F:GO:0005524; F:GO:0016462; F:GO:0016787; F:GO:0016817; F:GO:0016818; F:GO:0016887; F:GO:0017076; F:GO:00…	P:protein folding; P:'de novo' protein folding; P:response to stress; P:response to unfolded protein; P:cellular process; P:response to organic substance; P:cellular response to stress; P:cellular response to unfolded protein; P:response to topologically incorrect protein; P:cellular response to topologically incorrect protein; P:response to chemical; P:response to stimulus; P:chaperone cofactor-…
Gene_12520T	2418	0	104.443	52.2214	0	104.443	Inf	Inf	1.72369e-08	3.69579e-06	XP_022843004.1 heat shock cognate 70 kDa protein 2-like	321	20	9.86e-213	99.03	4	P:GO:0006457; P:GO:0006950; F:GO:0005524; F:GO:0140662	P:protein folding; P:response to stress; F:ATP binding; F:ATP-dependent protein folding chaperone			PR00301 (PRINTS); G3DSA:3.30.420.40:FF:000545 (FUNFAM); G3DSA:3.30.420.40:FF:000172 (FUNFAM); G3DSA:3.30.420.40:FF:000465 (FUNFAM); G3DSA:3.90.640.10:FF:000002 (FUNFAM); G3DSA:3.30.420.40:FF:000028 (FUNFAM); G3DSA:3.30.420.40 (GENE3D); IPR013126 (PFAM); IPR029047 (G3DSA:2.60.34.GENE3D); G3DSA:3.30.420.40 (GENE3D); G3DSA:3.90.640.10 (GENE3D); IPR013126 (PANTHER); IPR018181 (PROSITE_PATTERNS); IPR0…	P:GO:0006457; P:GO:0006458; P:GO:0006950; P:GO:0006986; P:GO:0009987; P:GO:0010033; P:GO:0033554; P:GO:0034620; P:GO:0035966; P:GO:0035967; P:GO:0042221; P:GO:0050896; P:GO:0051085; P:GO:0051716; P:GO:0061077; P:GO:0070887; P:GO:0071310; F:GO:0000166; F:GO:0003824; F:GO:0005488; F:GO:0005515; F:GO:0005524; F:GO:0016462; F:GO:0016787; F:GO:0016817; F:GO:0016818; F:GO:0016887; F:GO:0017076; F:GO:00…	P:protein folding; P:'de novo' protein folding; P:response to stress; P:response to unfolded protein; P:cellular process; P:response to organic substance; P:cellular response to stress; P:cellular response to unfolded protein; P:response to topologically incorrect protein; P:cellular response to topologically incorrect protein; P:response to chemical; P:response to stimulus; P:chaperone cofactor-…
Gene_34672T	936	0	862.574	431.287	0	862.574	Inf	Inf	1.54159e-24	5.09572e-21	KAH9661362.1 Heat shock cognate 70 kDa protein	116	20	1.07e-45	97.5	4	P:GO:0006457; P:GO:0006950; F:GO:0005524; F:GO:0140662	P:protein folding; P:response to stress; F:ATP binding; F:ATP-dependent protein folding chaperone			PR00301 (PRINTS); G3DSA:3.30.420.40:FF:000535 (FUNFAM); G3DSA:3.30.420.40 (GENE3D); IPR013126 (PFAM); IPR013126 (PANTHER); IPR018181 (PROSITE_PATTERNS); IPR043129 (SUPERFAMILY)	P:GO:0006457; P:GO:0006458; P:GO:0006950; P:GO:0006986; P:GO:0009987; P:GO:0010033; P:GO:0033554; P:GO:0034620; P:GO:0035966; P:GO:0035967; P:GO:0042221; P:GO:0050896; P:GO:0051085; P:GO:0051716; P:GO:0061077; P:GO:0070887; P:GO:0071310; F:GO:0000166; F:GO:0003824; F:GO:0005488; F:GO:0005515; F:GO:0005524; F:GO:0016462; F:GO:0016787; F:GO:0016817; F:GO:0016818; F:GO:0016887; F:GO:0017076; F:GO:00…	P:protein folding; P:'de novo' protein folding; P:response to stress; P:response to unfolded protein; P:cellular process; P:response to organic substance; P:cellular response to stress; P:cellular response to unfolded protein; P:response to topologically incorrect protein; P:cellular response to topologically incorrect protein; P:response to chemical; P:response to stimulus; P:chaperone cofactor-…
